# Supplementary material for: Y chromosome–linked UTY modulates sex differences in valvular fibroblast methylation in response to nanoscale extracellular matrix cues
Source: Sci Adv. 2025 Mar 12;11(11):eads5717. doi: 10.1126/sciadv.ads5717 (PMC11900877; doi:10.1126/sciadv.ads5717)
Supplement: Supplementary file 2 — Data S1 [file sciadv.ads5717_data_s1.zip]

Archive with 1 entries (1 files):
- sciadv.ads5717_data_s1.xlsx
