# Supplementary material for: Y chromosome–linked UTY modulates sex differences in valvular fibroblast methylation in response to nanoscale extracellular matrix cues
Source: Sci Adv. 2025 Mar 12;11(11):eads5717. doi: 10.1126/sciadv.ads5717 (PMC11900877; doi:10.1126/sciadv.ads5717)
Supplement: Supplementary file 2 — Data S1 [file sciadv.ads5717_data_s1.zip › sciadv.ads5717_data_s1.xlsx]

## Sheet: Rheology Time Scale (2C)
Time (s)	Blank			[Low] PS-NPs, 200 nm			[High] PS-NPs, 200 nm			[Low] PS-NPs, 2000 nm			[High] PS-NPs, 2000 nm			Stiff
3.4078	-0.00191	0.0052	0.00332	-0.0016	0.00601	0.00559	0.00519	-0.00842	-0.00459	-0.00614	-8.98e-06	0.00361	-0.00305	0.00278	0.00162	0.00791	0.00351	0.00434
6.5353	-0.0018	0.00423	0.00197	-5.12e-05	0.00621	0.00326	0.00528	-0.00614	-0.00429	-0.00338	-0.00068	0.00457	-0.003	0.00072	0.0014	0.00978	0.00272	0.00675
9.7306	-0.00304	0.00394	0.00257	-0.000542	0.00563	0.00546	0.00628	-0.00787	-0.00446	-0.00599	-0.000712	0.00332	-0.00321	0.00275	0.000415	0.00858	0.0026	0.00428
12.9041	-0.00115	0.00428	0.00278	-0.000311	0.00507	0.00466	0.00589	-0.00669	-0.00588	-0.00645	4.84e-06	0.00503	-0.00177	0.00196	0.000518	0.00992	0.000854	0.00484
16.0845	-0.000738	0.00504	0.00311	-0.000973	0.00488	0.00365	0.0061	-0.0069	-0.0045	-0.00529	-0.00118	0.00361	-0.00293	0.0023	0.000808	0.00914	0.00401	0.00458
19.4287	-0.00196	0.00465	0.00197	-0.00149	0.00454	0.00602	0.00603	-0.00578	-0.00389	-0.00487	-0.00139	0.00461	-0.00175	0.00166	0.00187	0.00897	0.00386	0.00472
22.5565	-0.00203	0.00425	0.00261	-0.00109	0.0068	0.00546	0.00701	-0.00906	-0.005	-0.00661	-0.0021	0.00368	-0.00264	0.00353	0.00351	0.00884	0.00392	0.00472
25.8124	-0.0014	0.00381	0.00298	0.000842	0.00502	0.00467	0.0058	-0.00846	-0.00437	-0.00509	-0.00134	0.00446	-0.00535	0.00357	0.00196	0.00943	0.00338	0.00401
28.9057	-0.00182	0.00532	0.00194	0.000161	0.00544	0.00491	0.00651	-0.00668	-0.00519	-0.00639	-0.00177	0.00371	-0.00233	0.00427	0.0016	0.0102	0.00424	0.00384
32.1146	-0.00158	0.00457	0.00273	-9.46e-05	0.00699	0.00408	0.00642	-0.00613	-0.00507	-0.00498	-0.000672	0.00523	-0.00384	0.00245	0.00103	0.00803	0.00291	0.00489
35.2767	-0.00124	0.00335	0.0027	-0.000613	0.00536	0.00484	0.00603	-0.00774	-0.00399	-0.00678	-0.00117	0.00386	-0.00113	0.00235	0.000323	0.0106	0.00377	0.00508
38.5917	-0.00192	0.00372	0.0024	0.000792	0.00562	0.0059	0.00593	-0.00544	-0.00381	-0.00728	-0.00316	0.00127	-0.00135	0.000961	0.00134	0.00975	0.00275	0.00488
41.8123	-0.00136	0.0047	0.00225	-0.000665	0.00586	0.00411	0.00662	-0.00747	-0.00408	-0.00636	-0.0027	0.00448	-0.0044	0.0025	0.00196	0.00898	0.00255	0.00412
45.0497	-3.46e-05	0.00323	0.00264	-0.00206	0.00448	0.00595	0.00633	-0.00843	-0.00494	-0.00597	-0.00153	0.00425	-0.00291	0.0018	0.00201	0.0118	0.00221	0.00459
48.2247	-0.0025	0.00435	0.0069	-0.00217	0.00803	0.00688	0.00315	-0.00877	-0.00746	-0.00366	-0.00605	0.00766	0.00275	0.00342	0.00218	0.0112	0.000697	0.00282
51.4635	-0.00193	0.00345	0.00175	0.000277	0.00626	0.00382	0.00555	-0.00605	-0.00409	-0.00359	-0.00256	0.00431	-0.00247	0.00135	0.000965	0.0101	-0.00852	0.00474
54.577	-0.00142	0.00427	0.00345	2.32e-05	0.00553	0.00435	0.085	0.131	-0.00367	-0.00727	-0.00155	0.00417	-0.0005	0.00146	0.00315	0.00569	0.00253	0.0175
57.7501	0.000584	0.00529	0.00411	0.000123	0.00648	0.00658	0.584	0.746	0.144	-0.00597	-0.00101	0.00408	0.00339	0.2	0.0142	0.137	0.00453	0.82
60.9538	0.00426	0.0605	0.00253	0.0263	0.00619	0.0192	0.861	1.02	0.606	0.0131	-6.47e-05	0.00447	0.215	0.603	0.276	1.04	0.224	2.49
64.1771	0.0634	0.222	0.00216	0.17	0.0571	0.137	0.961	1.1	0.884	0.132	0.0345	0.0167	0.565	0.819	0.616	2.33	1.1	3.92
67.4346	0.189	0.417	0.00392	0.379	0.195	0.322	0.995	1.12	1.01	0.325	0.165	0.0999	0.776	0.876	0.793	3.51	2.17	4.96
70.5976	0.329	0.582	0.0208	0.562	0.354	0.503	1	1.12	1.06	0.52	0.347	0.25	0.852	0.888	0.856	4.45	3.15	5.7
73.788	0.465	0.708	0.0875	0.683	0.495	0.641	1	1.12	1.08	0.688	0.519	0.413	0.87	0.893	0.871	5.17	3.98	6.22
77.0653	0.589	0.794	0.18	0.749	0.601	0.727	1	1.12	1.09	0.817	0.667	0.565	0.876	0.896	0.875	5.7	4.66	6.58
80.2105	0.689	0.851	0.282	0.782	0.667	0.774	1	1.12	1.09	0.909	0.791	0.696	0.879	0.899	0.878	6.1	5.19	6.81
83.4458	0.764	0.886	0.38	0.795	0.703	0.797	1	1.12	1.09	0.976	0.887	0.805	0.882	0.902	0.88	6.4	5.6	6.97
86.6041	0.82	0.904	0.469	0.803	0.719	0.807	0.999	1.12	1.09	1.02	0.961	0.895	0.884	0.904	0.882	6.63	5.92	7.07
89.8561	0.858	0.916	0.548	0.808	0.73	0.813	0.998	1.12	1.1	1.06	1.01	0.965	0.887	0.904	0.885	6.8	6.17	7.15
93.0471	0.886	0.922	0.613	0.81	0.733	0.817	0.997	1.12	1.1	1.08	1.05	1.02	0.89	0.903	0.887	6.91	6.37	7.21
96.2041	0.902	0.924	0.665	0.813	0.737	0.819	0.996	1.12	1.09	1.09	1.08	1.06	0.89	0.906	0.888	7	6.53	7.25
99.4451	0.913	0.925	0.708	0.815	0.74	0.822	0.996	1.12	1.09	1.1	1.1	1.09	0.892	0.906	0.888	7.06	6.64	7.27
102.7	0.92	0.927	0.74	0.816	0.741	0.823	0.993	1.12	1.09	1.1	1.11	1.11	0.89	0.905	0.889	7.11	6.74	7.29
105.861	0.924	0.928	0.764	0.817	0.744	0.825	0.993	1.11	1.09	1.1	1.12	1.13	0.893	0.903	0.891	7.15	6.81	7.31
109.07	0.928	0.928	0.785	0.818	0.744	0.826	0.992	1.11	1.09	1.1	1.12	1.14	0.893	0.903	0.89	7.18	6.87	7.32
112.231	0.93	0.928	0.797	0.819	0.745	0.826	0.99	1.11	1.09	1.11	1.13	1.15	0.89	0.903	0.889	7.2	6.91	7.33
115.434	0.932	0.929	0.807	0.82	0.748	0.827	0.989	1.11	1.09	1.11	1.13	1.15	0.892	0.902	0.887	7.22	6.95	7.34
118.722	0.932	0.928	0.814	0.821	0.747	0.827	0.988	1.11	1.09	1.11	1.13	1.16	0.891	0.901	0.887	7.23	6.98	7.34
121.833	0.932	0.929	0.818	0.82	0.747	0.828	0.988	1.11	1.09	1.11	1.13	1.16	0.89	0.899	0.886	7.25	7	7.35
125.072	0.933	0.929	0.821	0.82	0.748	0.829	0.987	1.11	1.09	1.11	1.13	1.16	0.889	0.899	0.887	7.25	7.02	7.35
128.2	0.934	0.929	0.824	0.822	0.747	0.83	0.986	1.1	1.09	1.11	1.13	1.16	0.889	0.898	0.884	7.26	7.04	7.35
131.42	0.935	0.929	0.826	0.821	0.749	0.829	0.985	1.1	1.08	1.11	1.13	1.16	0.889	0.897	0.884	7.27	7.06	7.36
134.686	0.935	0.928	0.828	0.821	0.749	0.829	0.985	1.1	1.08	1.11	1.13	1.16	0.889	0.896	0.885	7.27	7.07	7.36
137.847	0.937	0.928	0.829	0.822	0.749	0.83	0.983	1.1	1.08	1.11	1.13	1.16	0.887	0.896	0.883	7.28	7.08	7.36
141.063	0.936	0.929	0.828	0.822	0.749	0.83	0.981	1.1	1.08	1.11	1.13	1.16	0.886	0.894	0.882	7.29	7.09	7.36
144.379	0.936	0.929	0.83	0.822	0.75	0.83	0.982	1.1	1.08	1.11	1.13	1.16	0.885	0.894	0.882	7.29	7.09	7.36
147.513	0.936	0.93	0.831	0.822	0.749	0.83	0.98	1.1	1.08	1.11	1.13	1.17	0.886	0.891	0.879	7.29	7.1	7.36
150.722	0.936	0.93	0.83	0.823	0.749	0.83	0.979	1.1	1.08	1.11	1.13	1.16	0.884	0.892	0.881	7.3	7.1	7.36
154.038	0.936	0.929	0.83	0.821	0.75	0.829	0.978	1.1	1.08	1.11	1.13	1.17	0.882	0.892	0.879	7.3	7.11	7.36
157.119	0.936	0.929	0.831	0.822	0.749	0.83	0.977	1.09	1.08	1.11	1.13	1.17	0.881	0.891	0.878	7.3	7.11	7.36
160.374	0.936	0.929	0.83	0.821	0.75	0.828	0.975	1.09	1.08	1.11	1.13	1.16	0.881	0.89	0.878	7.3	7.12	7.36
163.651	0.936	0.928	0.832	0.823	0.75	0.83	0.975	1.09	1.08	1.11	1.13	1.16	0.88	0.889	0.877	7.3	7.12	7.36
166.796	0.937	0.93	0.832	0.823	0.75	0.828	0.974	1.09	1.08	1.11	1.13	1.16	0.88	0.888	0.876	7.3	7.12	7.36
170.035	0.937	0.929	0.831	0.821	0.75	0.829	0.972	1.09	1.07	1.11	1.13	1.17	0.879	0.888	0.875	7.3	7.13	7.36
173.18	0.937	0.93	0.831	0.821	0.749	0.828	0.97	1.09	1.07	1.11	1.13	1.16	0.878	0.887	0.875	7.3	7.13	7.36
176.434	0.936	0.929	0.832	0.823	0.749	0.828	0.97	1.09	1.07	1.11	1.13	1.16	0.879	0.887	0.876	7.3	7.13	7.36
179.659	0.937	0.929	0.831	0.823	0.749	0.829	0.968	1.08	1.07	1.11	1.13	1.16	0.878	0.887	0.874	7.3	7.14	7.36
182.822	0.936	0.929	0.831	0.821	0.75	0.828	0.967	1.08	1.07	1.11	1.13	1.17	0.876	0.886	0.873	7.3	7.14	7.36
186.05	0.937	0.929	0.831	0.822	0.749	0.829	0.966	1.08	1.07	1.11	1.13	1.16	0.875	0.883	0.873	7.3	7.14	7.36
189.161	0.938	0.929	0.832	0.821	0.747	0.829	0.965	1.08	1.07	1.11	1.13	1.16	0.874	0.883	0.871	7.3	7.14	7.35
192.492	0.936	0.929	0.831	0.821	0.749	0.827	0.964	1.08	1.07	1.11	1.13	1.16	0.874	0.883	0.871	7.3	7.14	7.35
195.649	0.937	0.928	0.832	0.821	0.749	0.829	0.962	1.08	1.07	1.11	1.13	1.16	0.874	0.882	0.87	7.3	7.14	7.35
198.793	0.937	0.927	0.832	0.821	0.748	0.828	0.961	1.08	1.07	1.11	1.13	1.16	0.872	0.881	0.87	7.3	7.14	7.36
202.123	0.937	0.928	0.83	0.822	0.748	0.829	0.96	1.08	1.06	1.11	1.13	1.16	0.872	0.881	0.869	7.3	7.14	7.36
205.205	0.936	0.927	0.83	0.821	0.749	0.827	0.958	1.07	1.06	1.11	1.13	1.16	0.871	0.88	0.868	7.3	7.14	7.36
208.431	0.936	0.927	0.832	0.82	0.75	0.829	0.958	1.07	1.06	1.11	1.13	1.16	0.871	0.878	0.867	7.3	7.14	7.35
211.606	0.936	0.926	0.832	0.821	0.749	0.827	0.958	1.07	1.06	1.11	1.13	1.16	0.871	0.878	0.866	7.3	7.14	7.36
214.939	0.936	0.927	0.831	0.82	0.747	0.827	0.955	1.07	1.06	1.1	1.13	1.17	0.869	0.877	0.866	7.3	7.14	7.36
218.068	0.936	0.926	0.831	0.821	0.748	0.827	0.953	1.07	1.06	1.1	1.13	1.16	0.868	0.875	0.865	7.3	7.14	7.36
221.293	0.935	0.926	0.83	0.821	0.747	0.827	0.953	1.07	1.06	1.1	1.13	1.16	0.868	0.875	0.865	7.3	7.14	7.36
224.437	0.936	0.925	0.831	0.82	0.748	0.828	0.95	1.06	1.06	1.1	1.13	1.16	0.867	0.875	0.864	7.3	7.14	7.36
227.664	0.935	0.925	0.831	0.82	0.749	0.828	0.948	1.06	1.06	1.1	1.13	1.16	0.866	0.873	0.863	7.3	7.14	7.36
230.89	0.934	0.924	0.83	0.82	0.748	0.827	0.947	1.06	1.06	1.1	1.13	1.16	0.866	0.874	0.862	7.3	7.14	7.36
234.067	0.934	0.924	0.831	0.819	0.747	0.826	0.946	1.06	1.05	1.1	1.13	1.16	0.864	0.875	0.861	7.3	7.14	7.36
237.233	0.935	0.924	0.83	0.82	0.747	0.827	0.945	1.06	1.05	1.1	1.13	1.16	0.864	0.872	0.862	7.3	7.14	7.36
240.376	0.935	0.923	0.83	0.819	0.747	0.827	0.944	1.06	1.05	1.1	1.13	1.16	0.863	0.871	0.86	7.3	7.14	7.36
243.628	0.935	0.923	0.831	0.82	0.747	0.827	0.942	1.05	1.05	1.1	1.13	1.16	0.863	0.87	0.861	7.29	7.14	7.36
246.834	0.935	0.921	0.83	0.818	0.747	0.825	0.941	1.05	1.05	1.1	1.13	1.16	0.862	0.87	0.859	7.29	7.13	7.36
249.979	0.934	0.922	0.83	0.818	0.747	0.825	0.938	1.05	1.05	1.1	1.13	1.16	0.862	0.868	0.857	7.29	7.13	7.36
253.303	0.933	0.921	0.83	0.819	0.747	0.825	0.938	1.05	1.05	1.1	1.13	1.16	0.86	0.869	0.858	7.29	7.13	7.36
256.395	0.933	0.921	0.83	0.819	0.745	0.826	0.936	1.05	1.05	1.1	1.13	1.16	0.86	0.867	0.858	7.29	7.13	7.36
259.74	0.935	0.921	0.83	0.818	0.747	0.826	0.935	1.04	1.05	1.1	1.13	1.16	0.86	0.866	0.857	7.29	7.13	7.36
262.905	0.934	0.919	0.829	0.818	0.746	0.824	0.932	1.04	1.05	1.1	1.13	1.16	0.859	0.866	0.856	7.29	7.13	7.36
266.106	0.932	0.919	0.829	0.818	0.745	0.823	0.931	1.04	1.04	1.1	1.13	1.16	0.857	0.864	0.856	7.3	7.13	7.36
269.216	0.932	0.919	0.828	0.817	0.745	0.824	0.929	1.04	1.04	1.1	1.13	1.16	0.857	0.864	0.855	7.29	7.13	7.36
272.42	0.934	0.918	0.829	0.817	0.745	0.825	0.928	1.04	1.04	1.1	1.13	1.16	0.856	0.862	0.853	7.29	7.13	7.36
275.581	0.932	0.916	0.829	0.817	0.745	0.825	0.926	1.04	1.04	1.1	1.13	1.16	0.856	0.862	0.853	7.29	7.14	7.36
278.789	0.933	0.917	0.828	0.817	0.746	0.823	0.925	1.03	1.04	1.09	1.12	1.16	0.854	0.86	0.852	7.29	7.13	7.36
282.07	0.932	0.917	0.829	0.816	0.745	0.823	0.924	1.03	1.04	1.09	1.12	1.16	0.855	0.861	0.853	7.29	7.13	7.36
285.338	0.933	0.915	0.828	0.815	0.744	0.823	0.921	1.03	1.04	1.09	1.12	1.16	0.854	0.857	0.852	7.3	7.13	7.36
288.517	0.932	0.915	0.827	0.816	0.744	0.822	0.919	1.03	1.04	1.09	1.12	1.16	0.854	0.858	0.851	7.29	7.13	7.35
291.743	0.932	0.915	0.827	0.816	0.743	0.822	0.921	1.03	1.04	1.09	1.12	1.16	0.853	0.859	0.85	7.29	7.13	7.36
294.854	0.932	0.914	0.828	0.815	0.744	0.824	0.921	1.03	1.04	1.09	1.12	1.16	0.852	0.859	0.849	7.29	7.13	7.36
298.042	0.931	0.914	0.827	0.816	0.744	0.823	0.921	1.03	1.04	1.09	1.12	1.16	0.852	0.858	0.849	7.29	7.13	7.35
	0.93	0.915	0.827	0.815	0.743	0.821
	0.931	0.914	0.826	0.815	0.744	0.821
	0.931	0.915	0.828	0.814	0.744	0.822
	0.93	0.913	0.827	0.815	0.743	0.821
	0.93	0.915	0.826	0.814	0.743	0.82
	0.93	0.913	0.826	0.813	0.743	0.822
	0.93	0.912	0.826	0.814	0.744	0.82
	0.93	0.913	0.826	0.815	0.743	0.821
	0.929	0.913	0.825	0.814	0.743	0.821
	0.928	0.913	0.825	0.813	0.742	0.82

## Sheet: Rheology Modulus (2D)
Blank	[Low] PS-NPs, 200 nm	[High] PS-NPs, 200 nm	[Low] PS-NPs, 2000 nm	[High] PS-NPs, 2000 nm	Stiff
2.51	2.44	2.76	3.27	2.57	21.9
2.42	2.23	3.08	3.37	2.55	21.4
2.52	2.46	3.1	3.46	2.54	22.1

## Sheet: aSMA (3B-C)
Male					Female
Blank	[Low] PS-NPs	[High] PS-NPs	[Low] PS-NPs	[High] PS-NPs	Blank	[Low] PS-NPs	[High] PS-NPs	[Low] PS-NPs	[High] PS-NPs
0.263923	0.404221	0.148994	0.620702	0.749812	1.70198	2.53472	1.04289	0.998881	1.02435
0.271844	0.571165	0.227828	0.644271	0.751139	0.124235	0.73833	0.21123	0.471193	0.970846
0.299985	0.613439	0.322824	0.645328	0.765702	0.478861	0.74937	0.324948	0.559891	0.971268
0.310278	0.632711	0.445802	0.646666	0.772716	0.539456	0.760286	0.555138	0.578941	0.974754
0.347853	0.662205	0.454783	0.682577	0.784593	0.619396	0.779355	0.717053	0.579256	0.980191
0.363539	0.669962	0.469197	0.689985	0.785598	0.625838	0.794952	0.722343	0.590785	0.983196
0.474643	0.672158	0.475672	0.692166	0.786115	0.671844	0.808101	0.735289	0.604295	0.992028
0.505532	0.680964	0.501423	0.693742	0.790895	0.697624	0.832622	0.745598	0.636386	0.992907
0.509103	0.683968	0.516704	0.699944	0.80208	0.736902	0.835064	0.773028	0.637836	0.993424
0.539669	0.684628	0.519568	0.705627	0.806237	0.739009	0.839742	0.784777	0.654165	0.993914
0.549343	0.696365	0.523632	0.706997	0.807803	0.759357	0.865904	0.793282	0.657079	0.994204
0.56236	0.708965	0.55051	0.709658	0.817768	0.770918	0.866497	0.801183	0.66135	0.994345
0.564132	0.716724	0.557754	0.709874	0.818364	0.800179	0.874088	0.823263	0.663131	0.994381
0.576998	0.716763	0.564035	0.711628	0.820691	0.807652	0.891964	0.824453	0.66337	0.994415
0.582822	0.717458	0.606757	0.713123	0.821032	0.808925	0.896616	0.845611	0.663725	0.994609
0.582878	0.722163	0.628026	0.716769	0.822051	0.817604	0.90408	0.8538	0.710857	0.994823
0.586015	0.732218	0.674651	0.720021	0.82458	0.818469	0.906215	0.854466	0.727951	0.995229
0.589026	0.73923	0.698172	0.720594	0.824794	0.832606	0.928701	0.864546	0.729007	0.995289
0.59046	0.743479	0.698341	0.721145	0.82535	0.838714	0.933382	0.868311	0.735951	0.995303
0.605901	0.745681	0.704134	0.723895	0.827616	0.842874	0.954583	0.881159	0.737202	0.995715
0.611049	0.746694	0.710476	0.725413	0.830801	0.849706	0.962281	0.882461	0.737705	0.995741
0.620773	0.754699	0.711427	0.725659	0.834953	0.850869	0.963725	0.887101	0.743172	0.995854
0.620792	0.758822	0.713878	0.732219	0.835675	0.856888	0.964394	0.905682	0.746548	0.995869
0.622588	0.765325	0.721023	0.733329	0.836178	0.857186	0.966129	0.912409	0.758322	0.996667
0.633506	0.765807	0.729672	0.735471	0.83916	0.88334	0.966665	0.912791	0.765057	0.99682
0.637605	0.767727	0.733825	0.737041	0.840738	0.89631	0.969637	0.930244	0.769628	0.997032
0.641697	0.772301	0.734052	0.739723	0.842437	0.914261	0.972147	0.933287	0.771286	0.99719
0.643638	0.772992	0.737538	0.741491	0.847919	0.914892	0.973531	0.936481	0.777155	0.997207
0.649133	0.775235	0.738763	0.742385	0.848852	0.915015	0.978635	0.94424	0.778699	0.997514
0.651196	0.779736	0.746317	0.743614	0.850079	0.916394	0.988891	0.947041	0.780318	0.997635
0.659138	0.782743	0.751921	0.746194	0.850201	0.917385	0.990619	0.956668	0.78232	0.997644
0.663996	0.782967	0.753825	0.746661	0.853472	0.932465	0.990761	0.959648	0.784142	0.99787
0.664965	0.788095	0.758378	0.756741	0.854505	0.945985	0.993607	0.961479	0.784661	0.997966
0.666524	0.792112	0.762091	0.756863	0.856693	0.952446	0.994095	0.961881	0.786878	0.998019
0.677332	0.79391	0.762175	0.757273	0.86313	0.962629	0.994556	0.964183	0.78735	0.9981
0.680333	0.799144	0.769638	0.757464	0.869472	0.966962	0.994763	0.96459	0.787496	0.998125
0.681962	0.800081	0.776272	0.766007	0.870111	0.973836	0.996021	0.972862	0.793173	0.998291
0.685343	0.800945	0.815247	0.767126	0.870591	0.975979	0.996184	0.991227	0.801569	0.998578
0.692188	0.803193	0.819095	0.767155	0.874756	0.978756	0.999683	0.994233	0.807429	0.998654
0.695648	0.803487	0.821214	0.767832	0.875679	0.979355	1.00122	0.99431	0.810752	0.998833
0.69931	0.805239	0.827232	0.769523	0.879143	0.98352	1.00167	0.998847	0.812118	0.999025
0.703365	0.805478	0.841125	0.774405	0.879536	0.983857	1.00208	1.00144	0.819547	0.99909
0.707093	0.806631	0.849838	0.781919	0.879791	0.983977	1.00281	1.00377	0.821761	0.999108
0.709639	0.806834	0.863203	0.782571	0.881039	0.984559	1.00338	1.00406	0.822073	0.999121
0.711743	0.80862	0.870943	0.78885	0.881332	0.985077	1.0053	1.00417	0.822413	0.999203
0.712685	0.809566	0.872055	0.791359	0.883963	0.985324	1.00556	1.00466	0.82301	0.999221
0.712706	0.81563	0.892821	0.793313	0.884225	0.985503	1.00572	1.00493	0.824497	0.999269
0.713858	0.81792	0.902131	0.795572	0.886025	0.985582	1.0081	1.00499	0.82707	0.999339
0.714761	0.818411	0.90855	0.797102	0.886714	0.985593	1.00845	1.00508	0.82901	0.999389
0.716585	0.818959	0.911951	0.797713	0.891864	0.985627	1.01028	1.00518	0.830666	0.999541
0.720628	0.819264	0.917115	0.805092	0.891915	0.985796	1.01241	1.0053	0.83459	1.00005
0.722454	0.821943	0.918579	0.808476	0.894961	0.985941	1.01302	1.00534	0.836865	1.00023
0.724369	0.822999	0.923408	0.809041	0.896349	0.986227	1.01494	1.00561	0.838581	1.00029
0.726157	0.823717	0.923517	0.809075	0.896377	0.986322	1.01515	1.00567	0.840097	1.00031
0.730597	0.826737	0.926322	0.809322	0.896443	0.986705	1.01661	1.00567	0.84166	1.00034
0.731574	0.827412	0.930997	0.809385	0.897713	0.987026	1.01803	1.00567	0.842511	1.00042
0.731995	0.837282	0.93629	0.812497	0.898958	0.987366	1.0189	1.0057	0.843793	1.00046
0.732195	0.837607	0.938195	0.812713	0.900536	0.987478	1.02147	1.00572	0.843797	1.00048
0.732643	0.839202	0.939139	0.813236	0.901547	0.987534	1.02205	1.00585	0.84436	1.00048
0.734545	0.840777	0.939418	0.814161	0.901686	0.987555	1.02274	1.00592	0.84459	1.00055
0.73473	0.841882	0.942744	0.814203	0.904227	0.987637	1.02292	1.00605	0.847514	1.00059
0.735734	0.842073	0.945075	0.814584	0.904261	0.987671	1.02334	1.00612	0.852036	1.00064
0.736387	0.852696	0.945076	0.814687	0.904395	0.987727	1.02375	1.00624	0.853899	1.00065
0.736618	0.864799	0.959552	0.819096	0.904611	0.987745	1.02383	1.00633	0.865189	1.00076
0.738005	0.865959	0.976742	0.822955	0.904795	0.987821	1.02407	1.00647	0.867968	1.00104
0.73878	0.865963	0.98219	0.823896	0.908996	0.987851	1.02429	1.00657	0.870682	1.00115
0.740968	0.869778	0.98322	0.828678	0.909722	0.987901	1.02497	1.00665	0.872434	1.00131
0.741924	0.870212	0.985756	0.833386	0.911961	0.988093	1.02511	1.00673	0.875721	1.00135
0.742355	0.871858	0.985973	0.833668	0.915078	0.988154	1.02521	1.00677	0.879554	1.00136
0.742811	0.873454	0.986484	0.835242	0.917131	0.988308	1.02539	1.00682	0.882947	1.00157
0.747236	0.873991	0.990845	0.838594	0.92026	0.988315	1.026	1.00697	0.889828	1.00169
0.758544	0.875158	0.991502	0.839013	0.921109	0.98887	1.0272	1.00701	0.890472	1.00176
0.760105	0.878702	0.991679	0.84084	0.921759	0.989	1.02728	1.00721	0.894057	1.0018
0.76197	0.881013	0.998062	0.841346	0.921851	0.989314	1.02804	1.00729	0.895271	1.00181
0.763173	0.882233	1.00093	0.843859	0.925288	0.989367	1.0283	1.00732	0.895545	1.00195
0.763957	0.882545	1.00651	0.846459	0.927301	0.989464	1.03001	1.00734	0.901281	1.002
0.765516	0.889662	1.01082	0.846871	0.927457	0.989623	1.03017	1.00761	0.906481	1.00213
0.772272	0.890067	1.03425	0.84856	0.927511	0.989627	1.03121	1.00771	0.908148	1.00215
0.774284	0.890545	1.03459	0.84926	0.928484	0.98983	1.03156	1.00782	0.909691	1.00215
0.774494	0.89222	1.03538	0.850272	0.929862	0.989932	1.03186	1.00788	0.913367	1.00225
0.774918	0.89584	1.0382	0.852679	0.930194	0.989948	1.03216	1.00789	0.915218	1.00237
0.78396	0.899358	1.05169	0.853291	0.930647	0.990032	1.03237	1.00799	0.916677	1.0024
0.784524	0.899998	1.0531	0.854201	0.930815	0.990119	1.03376	1.00807	0.919966	1.00245
0.785145	0.901325	1.0534	0.85575	0.932154	0.990259	1.04202	1.00813	0.920765	1.00269
0.785185	0.903763	1.05352	0.855977	0.933406	0.990385	1.04214	1.00818	0.92261	1.00272
0.789603	0.904053	1.05736	0.86119	0.933588	0.990577	1.04227	1.00831	0.931163	1.00278
0.792705	0.904275	1.05758	0.864083	0.934029	0.990829	1.04247	1.00846	0.936149	1.00279
0.79412	0.906303	1.05847	0.864927	0.935198	0.99102	1.04265	1.00847	0.936915	1.00293
0.801889	0.908479	1.06015	0.865278	0.937814	0.991027	1.04352	1.00858	0.937461	1.00297
0.804895	0.909833	1.06062	0.865937	0.938822	0.991031	1.04365	1.00869	0.939943	1.00309
0.806381	0.912046	1.0622	0.866911	0.940276	0.991097	1.04397	1.00879	0.944286	1.00309
0.81583	0.912133	1.06334	0.867307	0.940441	0.991107	1.04548	1.00916	0.946223	1.00313
0.819937	0.920414	1.06377	0.867628	0.940639	0.99111	1.04575	1.0092	0.949107	1.00313
0.832833	0.922842	1.06486	0.869295	0.942742	0.991134	1.04646	1.00944	0.950033	1.0032
0.836419	0.924526	1.06587	0.871463	0.943036	0.991143	1.04791	1.0095	0.953874	1.00329
0.851878	0.9266	1.06784	0.872174	0.943414	0.991157	1.04893	1.00953	0.955347	1.00334
0.857592	0.931138	1.06913	0.874584	0.943758	0.991235	1.05036	1.00955	0.957232	1.00335
0.86147	0.936262	1.06925	0.875124	0.944372	0.991552	1.05076	1.00968	0.957359	1.00341
0.861782	0.938004	1.07018	0.87514	0.944634	0.99156	1.05272	1.00975	0.958406	1.00352
0.862198	0.939456	1.07028	0.876562	0.94506	0.991621	1.05296	1.00986	0.958495	1.00356
0.862283	0.939746	1.07033	0.876925	0.945256	0.991654	1.05443	1.00992	0.958987	1.00357
0.866695	0.941379	1.07045	0.877191	0.945433	0.991742	1.05489	1.00999	0.962615	1.0036
0.867662	0.942375	1.07056	0.877669	0.945553	0.991754	1.05712	1.01	0.962889	1.00364
0.868912	0.945009	1.0707	0.878261	0.947274	0.991789	1.05731	1.01016	0.962967	1.00364
0.868996	0.945529	1.07201	0.878955	0.947558	0.991808	1.05836	1.01034	0.96306	1.00368
0.874472	0.945971	1.07241	0.879225	0.947846	0.991886	1.05966	1.01037	0.966611	1.0037
0.883003	0.946566	1.07339	0.879472	0.949678	0.991959	1.0671	1.01038	0.967506	1.00377
0.884041	0.947028	1.07364	0.88001	0.950554	0.992019	1.06822	1.01048	0.96849	1.00379
0.884895	0.947121	1.0767	0.880587	0.951274	0.992112	1.0779	1.01068	0.970272	1.00383
0.88588	0.947595	1.07709	0.881735	0.952452	0.992135	1.08217	1.01096	0.970971	1.00384
0.887689	0.948063	1.08179	0.881869	0.953877	0.992245	1.08916	1.01102	0.972219	1.00391
0.891372	0.948952	1.08259	0.88196	0.953981	0.992258	1.08999	1.01108	0.978119	1.00392
0.894355	0.954642	1.08322	0.883367	0.954284	0.992277	1.09037	1.01117	0.979545	1.00395
0.894849	0.954755	1.08777	0.884035	0.955663	0.992285	1.09081	1.0112	0.980667	1.00397
0.897932	0.960044	1.09267	0.884142	0.956597	0.99238	1.09324	1.01121	0.981155	1.00398
0.899459	0.963662	1.09405	0.885677	0.957005	0.992561	1.09453	1.01127	0.984692	1.00447
0.902303	0.963674	1.09491	0.886248	0.957042	0.99266	1.09801	1.01129	0.989651	1.00455
0.902749	0.966537	1.09612	0.886337	0.960881	0.992735	1.09858	1.01131	0.989962	1.00458
0.904753	0.968524	1.09735	0.88659	0.96155	0.992736	1.1009	1.0115	0.99225	1.00473
0.907023	0.970367	1.09894	0.887147	0.961659	0.992773	1.10895	1.01151	0.993997	1.00481
0.90753	0.972121	1.10733	0.887494	0.962174	0.992779	1.11562	1.01154	0.996443	1.00483
0.911435	0.973782	1.10745	0.888447	0.962754	0.99282	1.12431	1.01157	0.997665	1.0049
0.911706	0.973919	1.10871	0.888755	0.963584	0.992861	1.12609	1.01165	0.998641	1.00491
0.915021	0.974235	1.12619	0.889034	0.965416	0.992917	1.12894	1.01173	1.00199	1.00493
0.915757	0.980448	1.13824	0.889469	0.966178	0.992997	1.12945	1.01212	1.00627	1.005
0.919005	0.980507	1.13905	0.89152	0.967085	0.993007	1.14252	1.01213	1.00645	1.00527
0.923272	0.981545	1.14015	0.891916	0.969203	0.99312	1.15361	1.01222	1.00911	1.00539
0.923407	0.985172	1.14493	0.893362	0.969564	0.99318	1.15403	1.0125	1.01155	1.00554
0.931646	0.986135	1.14805	0.893514	0.970716	0.993226	1.15692	1.01252	1.01635	1.00562
0.932542	0.988595	1.1583	0.8965	0.97227	0.993269	1.15954	1.01269	1.01896	1.00564
0.938115	0.988748	1.1629	0.897906	0.973653	0.993287	1.16507	1.01273	1.01911	1.00569
0.950289	0.992023	1.16314	0.899859	0.973694	0.993289	1.16538	1.01287	1.0196	1.00571
0.951706	0.992071	1.16581	0.900491	0.973995	0.993415	1.16638	1.01294	1.01963	1.00583
0.956569	0.992561	1.1691	0.900749	0.975529	0.993464	1.17292	1.0131	1.02018	1.00583
0.957065	0.993798	1.17636	0.905515	0.975599	0.993689	1.17375	1.0132	1.02043	1.00583
0.960283	0.994347	1.17719	0.905992	0.97599	0.993708	1.17501	1.01321	1.02045	1.00584
0.963523	0.995576	1.19549	0.906372	0.977398	0.993903	1.17795	1.01372	1.021	1.00612
0.964071	0.998463	1.19671	0.906842	0.978014	0.994099	1.18013	1.01384	1.02153	1.00632
0.964571	0.998982	1.20432	0.907865	0.978773	0.994122	1.18118	1.01395	1.02154	1.00645
0.96684	1.00113	1.20719	0.90799	0.979462	0.994417	1.1838	1.01429	1.02176	1.00658
0.974699	1.0014	1.22896	0.91115	0.97963	0.994491	1.19133	1.01432	1.02177	1.00665
0.975151	1.00334	1.2314	0.912582	0.979732	0.994746	1.19238	1.01445	1.02222	1.00668
0.978692	1.00551	1.2424	0.912772	0.98026	0.994923	1.19734	1.0145	1.0227	1.00673
0.980081	1.00641	1.2486	0.914407	0.980348	0.995134	1.20126	1.01473	1.02276	1.00676
0.980239	1.00773	1.25097	0.915391	0.98183	0.995222	1.2086	1.01476	1.02276	1.00686
0.981829	1.01129	1.25692	0.915622	0.98247	0.995267	1.2125	1.01476	1.0231	1.00694
0.987808	1.01279	1.25806	0.915626	0.982752	0.995356	1.22186	1.01494	1.0232	1.0072
0.99009	1.0146	1.2583	0.917582	0.983245	0.995501	1.22293	1.01537	1.02322	1.00738
1.00004	1.01549	1.25968	0.918446	0.98414	0.995537	1.22378	1.01544	1.02332	1.00745
1.00961	1.01575	1.2698	0.918669	0.984438	0.995654	1.24151	1.01576	1.02363	1.00771
1.01237	1.0189	1.271	0.91896	0.986208	0.995766	1.24711	1.01591	1.02375	1.0078
1.0159	1.02066	1.28384	0.920757	0.986789	0.995777	1.2539	1.01606	1.02388	1.00785
1.02432	1.02203	1.28513	0.921484	0.989154	0.995876	1.25803	1.0161	1.02389	1.0082
1.02966	1.02386	1.29354	0.921893	0.989178	0.995953	1.259	1.01628	1.02393	1.00842
1.03048	1.02413	1.29867	0.922127	0.989572	0.995977	1.2601	1.01662	1.02412	1.00847
1.03278	1.02428	1.3008	0.923258	0.990473	0.995988	1.26327	1.01716	1.02419	1.00869
1.03641	1.02518	1.30249	0.923594	0.99117	0.996033	1.26712	1.01716	1.02428	1.00882
1.03768	1.02709	1.31497	0.92529	0.991195	0.996078	1.26964	1.01722	1.02428	1.00884
1.04014	1.02765	1.32013	0.927	0.991526	0.996184	1.27213	1.01734	1.02436	1.00888
1.04887	1.02944	1.33025	0.927319	0.991858	0.996437	1.27386	1.01749	1.02437	1.00898
1.04975	1.02965	1.33792	0.927668	0.992764	0.996644	1.27516	1.01755	1.02452	1.00902
1.05145	1.03268	1.33986	0.928537	0.992806	0.996708	1.27978	1.01757	1.02478	1.00905
1.05229	1.03331	1.34104	0.928934	0.994162	0.996837	1.28451	1.01799	1.02505	1.00918
1.05405	1.03467	1.34293	0.930014	0.994781	0.996913	1.28473	1.01821	1.02507	1.00928
1.05907	1.03471	1.34321	0.930334	0.995582	0.996944	1.28973	1.01843	1.02508	1.00945
1.06236	1.03564	1.34988	0.930412	0.996865	0.997095	1.29021	1.01855	1.02517	1.00945
1.06764	1.03743	1.35476	0.930754	0.996904	0.997114	1.30106	1.01859	1.02543	1.00947
1.07039	1.03746	1.35908	0.930921	0.997173	0.997273	1.30849	1.01883	1.02555	1.00951
1.07082	1.03753	1.36702	0.931129	0.997941	0.997527	1.31288	1.01889	1.02572	1.00955
1.07661	1.03972	1.368	0.931368	0.997982	0.997599	1.31677	1.01936	1.02593	1.00957
1.08736	1.04017	1.37422	0.931467	0.998079	0.997692	1.31758	1.01979	1.02606	1.0098
1.0874	1.04294	1.38129	0.931591	0.998996	0.9979	1.32104	1.01999	1.02632	1.00992
1.09	1.04487	1.38154	0.933236	0.99959	0.997911	1.32143	1.02	1.02635	1.00994
1.09428	1.04573	1.38534	0.933798	1.00017	0.998002	1.3227	1.02041	1.02641	1.00996
1.09739	1.05112	1.38545	0.936235	1.00222	0.998027	1.32834	1.02045	1.02641	1.01006
1.10511	1.05154	1.39428	0.93726	1.00265	0.998075	1.33149	1.02053	1.02647	1.01009
1.10561	1.05165	1.39944	0.938025	1.00287	0.99865	1.33186	1.02111	1.0265	1.01022
1.10692	1.05208	1.40402	0.938139	1.00287	0.998728	1.33901	1.02112	1.02668	1.01031
1.10859	1.05412	1.4152	0.939982	1.0029	0.998761	1.34615	1.02126	1.02668	1.01036
1.10879	1.05608	1.42422	0.940352	1.00291	0.998839	1.34756	1.02155	1.02674	1.01049
1.11587	1.05633	1.42668	0.940435	1.00299	0.998859	1.34867	1.02155	1.02681	1.01057
1.11748	1.0575	1.43152	0.941353	1.003	0.999045	1.35274	1.02179	1.02684	1.0106
1.11799	1.05828	1.44292	0.942448	1.00318	0.999248	1.35599	1.02237	1.02717	1.01064
1.12043	1.06274	1.44388	0.942743	1.00322	0.999624	1.36174	1.02245	1.02717	1.01065
1.12358	1.063	1.44436	0.942943	1.00349	1.00022	1.37523	1.02262	1.02717	1.01071
1.13061	1.07087	1.4475	0.949083	1.00373	1.00053	1.37833	1.02265	1.02718	1.01082
1.13191	1.07547	1.45833	0.951523	1.00379	1.00058	1.40034	1.02276	1.02732	1.01096
1.13329	1.08569	1.46619	0.951822	1.00386	1.00065	1.40887	1.0229	1.02733	1.01096
1.13572	1.08598	1.47589	0.955707	1.00448	1.00067	1.40981	1.02372	1.02737	1.01096
1.13692	1.09206	1.48626	0.957824	1.00457	1.00071	1.41043	1.02384	1.02743	1.01111
1.13752	1.09806	1.48982	0.961331	1.00487	1.00076	1.41493	1.02416	1.02744	1.01122
1.13873	1.09996	1.49608	0.962156	1.00502	1.0008	1.41606	1.02461	1.02748	1.01135
1.14373	1.10004	1.50054	0.963343	1.00511	1.00088	1.41697	1.02471	1.0275	1.01136
1.14472	1.10053	1.5049	0.963736	1.00538	1.00108	1.42275	1.02475	1.02757	1.01137
1.14531	1.10174	1.51853	0.964173	1.00543	1.0012	1.42303	1.02566	1.02778	1.01138
1.14592	1.10188	1.5234	0.964951	1.00555	1.00129	1.42436	1.02591	1.02799	1.01144
1.14934	1.10698	1.52722	0.966657	1.00557	1.00149	1.42441	1.02608	1.02799	1.01151
1.15363	1.10741	1.53246	0.968969	1.00575	1.00156	1.42492	1.02691	1.02802	1.01156
1.15472	1.10933	1.53249	0.970839	1.00576	1.00162	1.42959	1.02759	1.02815	1.01161
1.15557	1.10968	1.53333	0.97192	1.00604	1.00165	1.43736	1.02782	1.02817	1.01168
1.16364	1.11025	1.53812	0.972532	1.00616	1.00168	1.44046	1.02833	1.02819	1.01174
1.172	1.11031	1.54352	0.973344	1.00632	1.00287	1.4414	1.03163	1.0286	1.01192
1.17299	1.11445	1.54514	0.974489	1.00644	1.00291	1.44999	1.03175	1.02873	1.01195
1.17409	1.11552	1.54607	0.974609	1.00655	1.00292	1.4504	1.03194	1.02874	1.01203
1.18778	1.11601	1.55259	0.974685	1.00656	1.00447	1.45838	1.03303	1.0289	1.01206
1.18979	1.11608	1.55334	0.976687	1.00661	1.00506	1.46101	1.03369	1.02895	1.01224
1.1929	1.11691	1.56546	0.977183	1.00674	1.00624	1.47079	1.0338	1.02899	1.01232
1.19784	1.11729	1.56559	0.97992	1.00678	1.00733	1.47367	1.03414	1.02926	1.01232
1.19845	1.11847	1.56922	0.980695	1.00687	1.00947	1.48282	1.03422	1.02938	1.01237
1.20074	1.11914	1.57557	0.981276	1.00692	1.01099	1.48298	1.03493	1.02959	1.01249
1.20078	1.1209	1.58024	0.98155	1.00709	1.01182	1.48566	1.03539	1.02977	1.0126
1.20857	1.12304	1.58603	0.982211	1.00712	1.01264	1.49151	1.03573	1.02982	1.01261
1.2104	1.13092	1.58926	0.982347	1.00719	1.0156	1.50652	1.03588	1.03006	1.01272
1.21181	1.13244	1.59343	0.983192	1.00724	1.01754	1.51118	1.03599	1.03007	1.01299
1.21414	1.13517	1.59852	0.983205	1.00736	1.02031	1.51693	1.03613	1.03012	1.01301
1.21492	1.13589	1.59972	0.984288	1.00745	1.0245	1.51757	1.03619	1.03021	1.01304
1.21606	1.13888	1.61008	0.988312	1.00746	1.02564	1.52062	1.03674	1.03021	1.01307
1.21661	1.13914	1.61367	0.990447	1.00759	1.02698	1.52426	1.03733	1.03025	1.01319
1.21665	1.14086	1.61431	0.990715	1.00766	1.02747	1.52796	1.03737	1.03029	1.01333
1.22414	1.1425	1.62383	0.992133	1.00766	1.029	1.52876	1.03741	1.03048	1.01345
1.22609	1.14271	1.62816	0.995335	1.00788	1.02927	1.53164	1.03754	1.03057	1.01355
1.22795	1.14528	1.63125	0.995579	1.00798	1.03236	1.53891	1.03804	1.03058	1.01355
1.23447	1.14954	1.64648	0.995916	1.00807	1.03261	1.54161	1.03816	1.0306	1.01366
1.23719	1.14967	1.64759	0.996203	1.00818	1.04401	1.54748	1.03833	1.03072	1.01376
1.24847	1.15206	1.6485	0.996508	1.00819	1.05098	1.54881	1.03869	1.03082	1.01384
1.24947	1.15213	1.6554	0.996525	1.00826	1.05445	1.5562	1.03873	1.03084	1.01387
1.24948	1.15357	1.65915	0.998913	1.00827	1.06784	1.55737	1.03883	1.03085	1.01389
1.25435	1.15405	1.66378	1.00251	1.00829	1.06921	1.56675	1.03904	1.03091	1.01397
1.25553	1.15453	1.66467	1.00322	1.00842	1.07158	1.56685	1.03915	1.03095	1.01406
1.2579	1.15464	1.67718	1.00324	1.00845	1.07629	1.56829	1.03934	1.03099	1.01407
1.25918	1.15599	1.68083	1.00485	1.00848	1.07926	1.5713	1.03937	1.03108	1.01416
1.26277	1.15706	1.70869	1.0052	1.00862	1.07936	1.59632	1.03971	1.03109	1.01425
1.27646	1.16017	1.70983	1.00602	1.00883	1.08369	1.59732	1.03985	1.03112	1.01425
1.28411	1.1602	1.71952	1.00611	1.00886	1.08494	1.6008	1.03986	1.03116	1.01437
1.29668	1.16435	1.72172	1.00643	1.00889	1.08936	1.60416	1.03997	1.03119	1.01442
1.29807	1.16545	1.72342	1.00654	1.00892	1.0926	1.6079	1.04009	1.03121	1.01448
1.30007	1.16556	1.72432	1.00687	1.00892	1.10395	1.60806	1.04036	1.03136	1.01456
1.31013	1.16644	1.72807	1.00722	1.00892	1.10461	1.61017	1.04036	1.0314	1.01465
1.31344	1.16649	1.72958	1.00732	1.00899	1.10666	1.61449	1.04044	1.03182	1.01467
1.31555	1.16996	1.73259	1.00738	1.009	1.11282	1.61826	1.04049	1.03196	1.01468
1.31557	1.17182	1.74669	1.00751	1.00915	1.1149	1.63371	1.04089	1.03197	1.01488
1.32363	1.17422	1.7535	1.0078	1.00915	1.11505	1.64005	1.04096	1.03205	1.01497
1.32461	1.17442	1.75724	1.00787	1.00919	1.11728	1.64212	1.04102	1.03223	1.01505
1.32484	1.17445	1.76017	1.00797	1.00924	1.11946	1.64228	1.04117	1.03236	1.01509
1.32985	1.17451	1.76127	1.00805	1.00929	1.12017	1.65726	1.04119	1.03242	1.01519
1.33051	1.17531	1.76524	1.00828	1.00929	1.12528	1.66408	1.04128	1.03251	1.01521
1.33343	1.17827	1.7653	1.00902	1.00946	1.13452	1.6683	1.04135	1.03257	1.01526
1.33572	1.17883	1.76623	1.00928	1.00949	1.13482	1.67077	1.04138	1.03262	1.01534
1.34008	1.17924	1.77112	1.00969	1.00951	1.14833	1.68283	1.04153	1.03264	1.01544
1.344	1.18188	1.77438	1.00971	1.00961	1.14872	1.68348	1.04159	1.03279	1.01545
1.34752	1.1877	1.78891	1.00987	1.00969	1.1706	1.68468	1.04214	1.03282	1.01567
1.34866	1.19256	1.79076	1.01014	1.00976	1.17402	1.70617	1.0422	1.03292	1.0157
1.34978	1.19337	1.79316	1.01023	1.0098	1.17599	1.70651	1.04245	1.03296	1.01586
1.35613	1.19403	1.79411	1.01025	1.0098	1.18074	1.70843	1.0425	1.03297	1.01602
1.3596	1.19444	1.79879	1.01032	1.00987	1.18238	1.71121	1.04273	1.03313	1.01611
1.36074	1.19493	1.80195	1.01056	1.00991	1.18688	1.71235	1.04297	1.03314	1.0162
1.36748	1.19523	1.804	1.01065	1.00996	1.18797	1.71967	1.04317	1.03322	1.01622
1.36933	1.19924	1.80499	1.01071	1.00997	1.18968	1.72388	1.04325	1.03323	1.01632
1.37423	1.20033	1.80763	1.01086	1.00998	1.19857	1.72672	1.04375	1.03366	1.01643
1.37514	1.20086	1.80835	1.01093	1.01027	1.19925	1.72752	1.04438	1.03377	1.01643
1.37594	1.20161	1.80864	1.01095	1.01033	1.21094	1.73067	1.04441	1.03401	1.01647
1.37908	1.20318	1.81371	1.01096	1.01033	1.21143	1.73479	1.0447	1.03406	1.01654
1.38077	1.20352	1.8255	1.01097	1.01039	1.22114	1.7442	1.04488	1.03422	1.01659
1.38211	1.20393	1.83737	1.01116	1.0104	1.22406	1.74874	1.04495	1.03441	1.01662
1.38261	1.20613	1.8448	1.0112	1.01047	1.22535	1.75141	1.04505	1.03457	1.01677
1.3843	1.2071	1.86405	1.01124	1.0107	1.22565	1.75222	1.04509	1.03473	1.0168
1.38505	1.20834	1.86884	1.01127	1.01071	1.2366	1.75366	1.04511	1.03477	1.01683
1.3853	1.20862	1.86943	1.01144	1.01077	1.2384	1.75427	1.04539	1.03489	1.01687
1.38667	1.20875	1.86965	1.01157	1.01077	1.24111	1.76454	1.04574	1.03493	1.01689
1.39235	1.20891	1.87263	1.01158	1.0108	1.24226	1.7673	1.04575	1.03511	1.01692
1.39252	1.21159	1.88789	1.01162	1.01081	1.25582	1.77741	1.04586	1.03512	1.01696
1.3951	1.21364	1.8889	1.01216	1.01082	1.26179	1.78519	1.04587	1.03539	1.01697
1.3998	1.21715	1.89134	1.01216	1.01091	1.2641	1.79845	1.04591	1.03544	1.017
1.40147	1.21864	1.89483	1.01225	1.01107	1.26891	1.79871	1.04601	1.03552	1.01713
1.40367	1.21893	1.90279	1.01241	1.01115	1.27221	1.79903	1.04701	1.03559	1.01714
1.42043	1.2207	1.90986	1.01245	1.01127	1.27224	1.82382	1.04701	1.03572	1.01714
1.42354	1.22204	1.92171	1.01248	1.01129	1.27555	1.83077	1.04703	1.03579	1.01723
1.42858	1.22599	1.92464	1.01287	1.0113	1.28496	1.84268	1.04709	1.03585	1.01728
1.42902	1.23184	1.92569	1.01306	1.01133	1.28541	1.849	1.04718	1.03596	1.01732
1.43078	1.23439	1.92856	1.01341	1.01134	1.28878	1.84911	1.04821	1.03599	1.01733
1.43409	1.24154	1.93077	1.01353	1.01134	1.29384	1.85609	1.04856	1.03601	1.01735
1.43816	1.24233	1.93981	1.01362	1.01135	1.29836	1.86346	1.04861	1.03602	1.01736
1.4386	1.24494	1.93987	1.01369	1.01138	1.29905	1.86649	1.04925	1.03609	1.01739
1.43924	1.24528	1.94138	1.01398	1.01141	1.2993	1.86888	1.05004	1.03611	1.0176
1.44108	1.24601	1.95292	1.01403	1.01144	1.30213	1.87658	1.05027	1.03615	1.01763
1.44725	1.25122	1.95425	1.01404	1.01145	1.30909	1.87784	1.05056	1.0362	1.01763
1.44755	1.25126	1.95578	1.01441	1.01152	1.3146	1.87936	1.05063	1.0362	1.01767
1.45134	1.2515	1.95654	1.01442	1.01154	1.31766	1.88242	1.05075	1.03637	1.01772
1.45137	1.25216	1.96458	1.01448	1.01155	1.31933	1.88593	1.05402	1.03637	1.01774
1.45266	1.25244	1.96834	1.01457	1.0117	1.31973	1.8955	1.05449	1.03664	1.01777
1.46071	1.25408	1.97285	1.01465	1.01174	1.34578	1.89577	1.05473	1.03688	1.01784
1.46136	1.25476	1.97595	1.01467	1.01179	1.34714	1.89809	1.05512	1.03708	1.0179
1.46277	1.25604	1.97784	1.01467	1.0118	1.34809	1.89827	1.05531	1.03709	1.0179
1.46654	1.25678	1.98278	1.01482	1.01183	1.35623	1.90282	1.05543	1.03717	1.01794
1.46975	1.26076	1.99047	1.0149	1.01205	1.35933	1.90565	1.05544	1.03725	1.01823
1.47424	1.26197	1.99157	1.01491	1.01211	1.36836	1.90917	1.05619	1.03731	1.0183
1.47461	1.26546	1.99362	1.01495	1.01215	1.37004	1.91134	1.05674	1.03735	1.01836
1.47732	1.26888	2.00862	1.01497	1.01218	1.37422	1.91321	1.05718	1.03755	1.01837
1.48043	1.2706	2.02103	1.01513	1.01219	1.3805	1.91499	1.05964	1.03757	1.01839
1.50254	1.27149	2.02134	1.01531	1.01223	1.38636	1.91599	1.05981	1.03773	1.01841
1.50276	1.27302	2.02139	1.01574	1.01228	1.39564	1.91986	1.06103	1.03785	1.0186
1.50564	1.27347	2.03113	1.01594	1.01252	1.39621	1.9256	1.06132	1.03796	1.01861
1.50963	1.27543	2.07062	1.01597	1.01253	1.39717	1.93486	1.06238	1.03815	1.01873
1.5233	1.27558	2.07107	1.01619	1.01253	1.41355	1.93966	1.06275	1.03828	1.01879
1.5241	1.27658	2.07685	1.01638	1.01267	1.41877	1.94555	1.06308	1.0383	1.01891
1.52421	1.27772	2.08783	1.0166	1.01271	1.42504	1.94818	1.06417	1.03839	1.01896
1.52951	1.27828	2.09265	1.01675	1.01273	1.42999	1.95427	1.06421	1.03849	1.01914
1.53148	1.28412	2.10796	1.01707	1.01276	1.43674	1.95462	1.06599	1.03852	1.0192
1.53455	1.28507	2.11583	1.01708	1.01282	1.44309	1.95633	1.06775	1.03857	1.01927
1.53911	1.28725	2.12126	1.01711	1.01284	1.45982	1.96017	1.06999	1.03865	1.01935
1.54164	1.28814	2.12443	1.01718	1.01303	1.46106	1.96078	1.07272	1.03868	1.01944
1.54337	1.29095	2.15593	1.0175	1.01306	1.47121	1.96091	1.07414	1.0387	1.01948
1.54479	1.29198	2.15702	1.01751	1.0131	1.48385	1.96735	1.07625	1.0389	1.01951
1.54726	1.29603	2.1604	1.01754	1.01312	1.48999	1.96822	1.07705	1.03892	1.01953
1.54761	1.29789	2.16676	1.01793	1.01328	1.49212	1.97073	1.07739	1.03902	1.01962
1.5494	1.30132	2.1832	1.01805	1.01329	1.49836	1.97362	1.07836	1.03936	1.01964
1.54983	1.30245	2.186	1.01837	1.01335	1.50448	1.97831	1.08039	1.03937	1.01966
1.5577	1.30383	2.21361	1.01853	1.01336	1.51871	1.98452	1.08087	1.03946	1.01972
1.55947	1.30543	2.21417	1.01854	1.01339	1.52249	1.98791	1.08421	1.03953	1.01979
1.55983	1.30623	2.21961	1.0186	1.01346	1.52787	1.98835	1.08441	1.03958	1.01989
1.56134	1.30843	2.24044	1.0186	1.01347	1.52983	1.98864	1.08662	1.04036	1.0199
1.56829	1.3087	2.2472	1.0187	1.01352	1.5306	1.9918	1.08697	1.04036	1.01993
1.57052	1.31129	2.26289	1.01881	1.01354	1.53069	1.99243	1.0872	1.0408	1.0204
1.57465	1.31305	2.26726	1.01882	1.01362	1.53178	2.00064	1.09342	1.04098	1.02054
1.58137	1.31405	2.2715	1.01911	1.01365	1.53434	2.00913	1.09475	1.04228	1.0206
1.58165	1.31429	2.2803	1.01936	1.0137	1.53652	2.01153	1.09714	1.04231	1.02061
1.58299	1.31679	2.28979	1.01954	1.01372	1.53697	2.01832	1.09998	1.04233	1.02063
1.58767	1.32871	2.315	1.01957	1.0138	1.53702	2.02123	1.10668	1.04249	1.02063
1.59357	1.32997	2.31773	1.01973	1.01381	1.5449	2.02744	1.10674	1.04425	1.02064
1.59391	1.32998	2.33896	1.01977	1.01383	1.54621	2.03003	1.10844	1.04453	1.02078
1.59688	1.32999	2.34751	1.0199	1.01388	1.55341	2.03206	1.10846	1.04613	1.02088
1.59884	1.33015	2.3516	1.01999	1.01394	1.55573	2.03763	1.10962	1.04674	1.02102
1.59938	1.33062	2.36957	1.02004	1.01405	1.55811	2.0391	1.1097	1.04756	1.02106
1.60043	1.33123	2.37339	1.0202	1.01417	1.5676	2.03916	1.11074	1.04796	1.02108
1.61173	1.33737	2.38867	1.02032	1.01419	1.56806	2.04692	1.11084	1.04962	1.02129
1.61204	1.33793	2.40986	1.02036	1.01423	1.56806	2.04806	1.11129	1.05071	1.02131
1.61235	1.3389	2.4102	1.02037	1.01433	1.58399	2.05081	1.1146	1.05115	1.0215
1.61315	1.34004	2.41433	1.02064	1.0144	1.58429	2.0567	1.11567	1.05267	1.02154
1.61528	1.34247	2.4187	1.02081	1.01443	1.58658	2.06523	1.11618	1.05349	1.02165
1.6166	1.34434	2.41995	1.02094	1.01448	1.58954	2.0657	1.12034	1.05578	1.02167
1.62569	1.35029	2.42149	1.02095	1.01458	1.59001	2.07421	1.12072	1.05594	1.0219
1.62584	1.35124	2.43977	1.02132	1.01463	1.60496	2.078	1.12092	1.05602	1.02197
1.63233	1.3651	2.45349	1.02172	1.01472	1.60514	2.07886	1.1214	1.05729	1.022
1.63356	1.36825	2.4547	1.02175	1.01473	1.6072	2.09392	1.12181	1.05951	1.02204
1.6381	1.37039	2.45513	1.02179	1.01476	1.61292	2.09652	1.12255	1.06064	1.02236
1.6389	1.37485	2.46859	1.022	1.01477	1.62489	2.10374	1.12327	1.06246	1.0224
1.63914	1.37644	2.47168	1.02207	1.01479	1.62664	2.10798	1.12369	1.06263	1.02257
1.63951	1.37739	2.48875	1.02218	1.01484	1.63189	2.10815	1.12441	1.06293	1.02261
1.64185	1.3796	2.4944	1.02257	1.01486	1.63195	2.11078	1.12448	1.06903	1.02319
1.64622	1.38021	2.52816	1.0226	1.01492	1.64257	2.11282	1.12452	1.07014	1.02349
1.64688	1.38667	2.54547	1.02284	1.01493	1.64956	2.12307	1.1255	1.07417	1.02374
1.64944	1.39096	2.58269	1.02296	1.01503	1.65095	2.12477	1.12574	1.07682	1.02376
1.64944	1.39128	2.59411	1.02297	1.01517	1.65948	2.12862	1.12643	1.0819	1.02385
1.65143	1.39209	2.60065	1.02365	1.01523	1.66452	2.13025	1.12702	1.08261	1.02388
1.6559	1.3958	2.60256	1.02379	1.01523	1.66498	2.13311	1.13012	1.08393	1.0241
1.65613	1.39661	2.60524	1.02406	1.01525	1.66883	2.13469	1.13034	1.08574	1.02434
1.67045	1.39723	2.608	1.02426	1.01529	1.67718	2.13497	1.13093	1.08689	1.02461
1.67179	1.39881	2.61477	1.02429	1.01542	1.67843	2.13574	1.13103	1.09033	1.02465
1.67473	1.39918	2.62824	1.0243	1.01544	1.68431	2.1363	1.13284	1.09151	1.0249
1.67536	1.40113	2.63124	1.02432	1.01555	1.70142	2.13654	1.13285	1.09172	1.02504
1.67542	1.40153	2.63787	1.02436	1.01559	1.70303	2.13842	1.13424	1.09323	1.02507
1.67853	1.40267	2.6441	1.02457	1.01566	1.70362	2.13857	1.13432	1.09389	1.02513
1.68247	1.40542	2.67304	1.02458	1.0157	1.71711	2.14239	1.13449	1.09502	1.0252
1.68267	1.40644	2.68766	1.02459	1.0157	1.72424	2.14482	1.13588	1.09784	1.0258
1.69239	1.40972	2.70303	1.02465	1.01574	1.73098	2.15201	1.13669	1.10004	1.02584
1.69289	1.41246	2.72393	1.02466	1.01578	1.73142	2.15266	1.13804	1.10072	1.02609
1.69634	1.41272	2.72665	1.02508	1.01588	1.73581	2.15266	1.14093	1.10084	1.02612
1.69715	1.41284	2.75841	1.0251	1.01597	1.73711	2.15654	1.14575	1.10116	1.02619
1.69895	1.41396	2.76233	1.0251	1.016	1.75233	2.16562	1.14672	1.10291	1.02637
1.70556	1.41549	2.7638	1.0251	1.01605	1.75315	2.16602	1.14883	1.10297	1.02665
1.70814	1.41882	2.76762	1.02524	1.01606	1.75521	2.16611	1.1502	1.10476	1.02805
1.70867	1.41971	2.77478	1.02535	1.01611	1.76048	2.16749	1.15028	1.10613	1.02941
1.71278	1.42522	2.79165	1.02539	1.01615	1.76195	2.17123	1.15054	1.107	1.02999
1.71299	1.42524	2.80706	1.02563	1.01617	1.76294	2.17482	1.15163	1.10832	1.0301
1.716	1.42948	2.80732	1.02569	1.01623	1.76413	2.18119	1.15409	1.10852	1.03033
1.71631	1.43575	2.81445	1.02591	1.01624	1.76838	2.18382	1.15429	1.11293	1.03136
1.71955	1.43831	2.82285	1.02595	1.01628	1.77468	2.18774	1.15457	1.11311	1.03164
1.72964	1.44215	2.82643	1.0263	1.0163	1.78256	2.19351	1.15463	1.1132	1.03179
1.72979	1.44243	2.83014	1.02648	1.01631	1.79376	2.1941	1.15508	1.11486	1.03194
1.73232	1.44325	2.84118	1.02671	1.01637	1.79456	2.19565	1.15646	1.11539	1.03226
1.73679	1.44478	2.84232	1.02715	1.01638	1.80626	2.19676	1.15772	1.11678	1.03251
1.73971	1.44643	2.85041	1.02722	1.01656	1.82364	2.19922	1.1578	1.11678	1.03303
1.73984	1.44655	2.85113	1.02762	1.01662	1.83102	2.20109	1.15842	1.11802	1.03324
1.7411	1.44887	2.85668	1.02767	1.01663	1.83923	2.2054	1.15853	1.11905	1.03352
1.74676	1.44892	2.85736	1.02783	1.0167	1.84083	2.21002	1.15868	1.12171	1.03354
1.7472	1.4494	2.9312	1.02787	1.01672	1.84435	2.21297	1.15875	1.12185	1.03447
1.74748	1.45094	2.94227	1.02793	1.01678	1.84869	2.22043	1.15944	1.1228	1.03606
1.7475	1.45117	2.97026	1.02797	1.01684	1.85396	2.23508	1.1599	1.12367	1.03647
1.74879	1.45619	2.97191	1.02806	1.01684	1.8569	2.23639	1.16108	1.12523	1.03743
1.75182	1.45717	2.99483	1.02815	1.01687	1.85813	2.23914	1.16221	1.12622	1.03953
1.75347	1.46515	3.00076	1.02822	1.01693	1.86663	2.24029	1.16231	1.1279	1.03959
1.75379	1.46861	3.01373	1.02829	1.01697	1.87118	2.24259	1.16288	1.13037	1.04041
1.7569	1.47254	3.01666	1.02831	1.017	1.88314	2.2428	1.16289	1.13194	1.04595
1.75833	1.47263	3.02152	1.02833	1.01703	1.88426	2.24289	1.16397	1.13214	1.04808
1.76362	1.47265	3.08538	1.02861	1.01704	1.88798	2.2456	1.16413	1.1362	1.05027
1.76601	1.47622	3.08636	1.02893	1.01705	1.8958	2.25189	1.16422	1.13647	1.05426
1.77155	1.4788	3.09439	1.02895	1.01709	1.89592	2.25217	1.16519	1.13781	1.05987
1.77674	1.48675	3.10875	1.02949	1.01713	1.89848	2.25815	1.16644	1.13868	1.06021
1.77786	1.49025	3.12215	1.02964	1.01714	1.90144	2.25906	1.16719	1.14078	1.06239
1.77854	1.49706	3.13697	1.02964	1.01725	1.91301	2.26833	1.16826	1.14079	1.0638
1.78933	1.49782	3.15946	1.03022	1.01727	1.92242	2.28558	1.16882	1.14116	1.06853
1.79023	1.49845	3.18463	1.03024	1.01727	1.92292	2.29925	1.16959	1.14158	1.06886
1.794	1.51122	3.20818	1.03026	1.01727	1.92736	2.30001	1.17064	1.14558	1.07042
1.80459	1.51198	3.21938	1.03027	1.01728	1.93483	2.30441	1.17102	1.1464	1.07134
1.805	1.51571	3.22151	1.03042	1.01732	1.93753	2.31308	1.17165	1.14931	1.07989
1.8105	1.51652	3.22263	1.03062	1.01734	1.94769	2.31809	1.17272	1.15068	0.885732
1.81188	1.51705	3.22796	1.03068	1.01742	1.95157	2.31831	1.17391	1.15101	0.906592
1.81376	1.51792	3.24752	1.03088	1.01747	1.95331	2.32056	1.17447	1.15332	0.937608
1.82554	1.52393	3.28652	1.03097	1.01756	1.95369	2.33178	1.17452	1.15958	0.938685
1.8301	1.52573	3.32146	1.03111	1.01759	1.95831	2.33411	1.17635	1.17054	0.950201
1.83028	1.52658	3.34038	1.03117	1.0178	1.9586	2.33576	1.17654	1.17491	0.957541
1.83091	1.52888	3.35443	1.03125	1.01784	1.96029	2.33779	1.17754	1.1754	0.958524
1.83972	1.53058	3.36163	1.03131	1.01788	1.96066	2.33959	1.17789	1.17705	0.961004
1.84361	1.53205	3.3751	1.03155	1.01788	1.97053	2.34182	1.1786	1.17944	0.982669
1.84642	1.53454	3.3773	1.03173	1.01789	1.97096	2.34608	1.17876	1.18192	1.00299
1.84916	1.53844	3.38204	1.03196	1.01804	1.9729	2.34839	1.17991	1.18397	1.00614
1.85113	1.54149	3.39867	1.03197	1.01804	1.9773	2.35932	1.18051	1.18414	1.0129
1.85501	1.54638	3.40703	1.03203	1.01805	1.97965	2.36342	1.18067	1.1868	1.01408
1.85721	1.54689	3.42046	1.03207	1.01809	1.98035	2.36367	1.18091	1.18856	1.01691
1.86068	1.54896	3.44669	1.03229	1.01812	1.98887	2.36717	1.18153	1.19015	1.02425
1.86529	1.55308	3.45412	1.03245	1.01827	1.99015	2.36952	1.18168	1.19106	1.02749
1.86655	1.55333	3.48133	1.03249	1.01839	1.99379	2.36965	1.18303	1.19123	1.02796
1.86686	1.55376	3.5353	1.03299	1.0184	1.99582	2.37034	1.18319	1.19652	1.02894
1.87049	1.55567	3.53599	1.03344	1.01845	2.00073	2.37202	1.18327	1.19896	1.03266
1.87181	1.55789	3.53698	1.0335	1.0185	2.02005	2.37838	1.18348	1.19986	1.03802
1.88401	1.56004	3.58039	1.03372	1.01851	2.02315	2.38193	1.18374	1.20051	1.03978
1.88454	1.5613	3.60481	1.03404	1.01857	2.02461	2.3844	1.18462	1.20232	1.04115
1.89259	1.56232	3.64872	1.0341	1.0186	2.02537	2.38844	1.18525	1.20344	1.04309
1.89723	1.5649	3.68464	1.03411	1.01864	2.02779	2.39835	1.18638	1.20585	1.04581
1.90675	1.56601	3.73835	1.03437	1.01869	2.03102	2.40524	1.18796	1.20878	1.04596
1.9147	1.57069	3.74385	1.03437	1.01878	2.03768	2.4091	1.188	1.21104	1.04873
1.92275	1.57239	3.75682	1.0345	1.01884	2.04647	2.41412	1.18835	1.21264	1.05445
1.9256	1.57269	3.77122	1.03467	1.01898	2.04919	2.41425	1.19005	1.21638	1.05508
1.93118	1.57313	3.79635	1.03475	1.01899	2.05035	2.4151	1.19084	1.21872	1.05937
1.93768	1.57469	3.82937	1.03476	1.01902	2.05107	2.41563	1.19182	1.22005	1.05943
1.93783	1.57763	3.84573	1.03489	1.01904	2.05266	2.41883	1.19263	1.22174	1.06196
1.94006	1.57836	3.85344	1.03503	1.01905	2.05727	2.42145	1.19382	1.2219	1.07144
1.9426	1.57954	3.88502	1.03509	1.0191	2.07371	2.42364	1.19405	1.22343	1.07147
1.94717	1.57988	3.89426	1.03525	1.01921	2.07536	2.42649	1.19514	1.2268	1.07506
1.94755	1.58567	3.91459	1.03565	1.01922	2.07564	2.42971	1.19707	1.22954	1.07559
1.94846	1.58756	3.97985	1.03577	1.01925	2.07577	2.42991	1.19738	1.24159	1.07856
1.94936	1.58839	3.995	1.03579	1.01927	2.0814	2.43418	1.19821	1.24209	1.07912
1.95183	1.59183	4.02475	1.03601	1.01931	2.09202	2.43689	1.1995	1.2475	1.08047
1.95296	1.59213	4.11521	1.03606	1.01932	2.1004	2.43856	1.19988	1.25031	1.08095
1.95325	1.59803	4.12128	1.03608	1.01934	2.10751	2.44092	1.19993	1.25037	1.08476
1.95882	1.60991	4.16606	1.03615	1.01935	2.10752	2.44118	1.20081	1.25508	1.08568
1.95908	1.61072	4.23632	1.03617	1.01935	2.11496	2.44535	1.20128	1.25806	1.08608
1.95983	1.61211	4.38195	1.03624	1.01936	2.11634	2.45108	1.20142	1.26011	1.08706
1.96077	1.61386	4.49154	1.03671	1.01937	2.12829	2.45311	1.20286	1.26022	1.08706
1.96684	1.61696	4.58262	1.0372	1.01955	2.1316	2.45592	1.20406	1.26151	1.09006
1.96803	1.61823	4.73475	1.03732	1.01955	2.13315	2.45605	1.20412	1.2637	1.09066
1.9735	1.62285	4.79139	1.03736	1.01956	2.13436	2.45848	1.20444	1.26402	1.09394
1.97377	1.62314	4.85571	1.03738	1.01956	2.14458	2.45896	1.20564	1.26418	1.09558
1.97491	1.62436	0.710101	1.0374	1.01958	2.14761	2.46257	1.20614	1.26584	1.09717
1.97507	1.62731	0.712059	1.03754	1.01963	2.15541	2.46567	1.20631	1.2707	1.0973
1.97552	1.63066	0.776788	1.03756	1.01964	2.16195	2.46854	1.20648	1.27266	1.10135
1.98774	1.65047	0.779687	1.03802	1.01965	2.17544	2.46869	1.20743	1.27678	1.10499
1.99021	1.65116	0.800902	1.03826	1.01966	2.17645	2.47223	1.20749	1.27911	1.10542
1.99129	1.6513	0.802497	1.03843	1.01975	2.18245	2.47697	1.20762	1.2792	1.10736
1.99641	1.65296	0.805694	1.03863	1.01983	2.18885	2.47967	1.20767	1.28451	1.10911
1.99726	1.6565	0.826682	1.03895	1.01984	2.19137	2.48314	1.20779	1.28675	1.10998
1.99736	1.65851	0.830508	1.03898	1.01986	2.20342	2.48359	1.20787	1.29105	1.11128
1.99795	1.65877	0.839117	1.03906	1.01987	2.20584	2.48614	1.20862	1.29264	1.11181
2.00452	1.66094	0.841008	1.03928	1.01989	2.20612	2.48825	1.21076	1.29356	1.11284
2.00704	1.66116	0.841258	1.03936	1.01989	2.20644	2.49239	1.211	1.29362	1.11609
2.00712	1.66339	0.841793	1.03943	1.01991	2.20727	2.4964	1.21175	1.2942	1.11663
2.00737	1.66362	0.844294	1.03944	1.01991	2.20932	2.49753	1.21183	1.29842	1.11792
2.00983	1.6644	0.846551	1.03948	1.01998	2.21514	2.49906	1.2122	1.30006	1.12065
2.01123	1.66536	0.849721	1.03962	1.02	2.21972	2.49943	1.21254	1.30091	1.12119
2.01473	1.66594	0.855623	1.03977	1.02018	2.22855	2.50048	1.21317	1.30124	1.12201
2.01502	1.66909	0.857803	1.03991	1.02018	2.23077	2.50294	1.21344	1.30321	1.12378
2.0177	1.67019	0.862611	1.04017	1.02021	2.23268	2.50822	1.21455	1.30805	1.12947
2.02424	1.67541	0.862926	1.04021	1.02032	2.23317	2.51053	1.21468	1.30817	1.13084
2.02613	1.67766	0.864562	1.04023	1.02039	2.23683	2.51105	1.21538	1.31232	1.13168
2.0271	1.68258	0.866886	1.04029	1.02042	2.25392	2.51176	1.21577	1.31384	1.13186
2.02829	1.68747	0.867644	1.04065	1.02047	2.26037	2.51471	1.21656	1.31512	1.13193
2.02965	1.68748	0.871145	1.04071	1.02049	2.2772	2.51685	1.21679	1.31828	1.13214
2.03377	1.68983	0.871359	1.04088	1.02059	2.28297	2.517	1.21721	1.32893	1.13633
2.05061	1.69031	0.871872	1.0411	1.02062	2.28975	2.517	1.2178	1.3322	1.13668
2.05125	1.6924	0.875735	1.04118	1.02066	2.29018	2.51894	1.21835	1.3335	1.13725
2.05205	1.69485	0.87595	1.04131	1.02072	2.29077	2.52039	1.21988	1.34101	1.13824
2.05619	1.70243	0.876064	1.04133	1.02072	2.30576	2.52124	1.22049	1.34449	1.14052
2.05657	1.70427	0.876984	1.04166	1.02074	2.31613	2.52203	1.2211	1.34934	1.14209
2.05914	1.70533	0.877225	1.04199	1.02075	2.31829	2.52222	1.22343	1.35086	1.14653
2.06094	1.70559	0.877747	1.04253	1.02079	2.31857	2.52398	1.22348	1.35271	1.15113
2.07021	1.7179	0.879759	1.04287	1.02081	2.32069	2.5247	1.22569	1.35465	1.15365
2.07115	1.71805	0.882024	1.04328	1.02082	2.32521	2.52573	1.22577	1.3585	1.15366
2.07307	1.71937	0.882399	1.04333	1.02088	2.32531	2.53094	1.22585	1.35956	1.15861
2.07393	1.72156	0.882442	1.04334	1.02098	2.32884	2.54251	1.22689	1.36036	1.15944
2.07719	1.72569	0.884506	1.04387	1.02113	2.3466	2.54316	1.22744	1.36412	1.15958
2.07898	1.72717	0.885178	1.04459	1.02117	2.36257	2.54474	1.22749	1.3648	1.16033
2.08489	1.72936	0.886167	1.04538	1.02123	2.38468	2.55296	1.22791	1.36719	1.16255
2.08605	1.72954	0.886596	1.04613	1.02125	2.38689	2.55439	1.22816	1.37299	1.164
2.08758	1.73255	0.886799	1.04688	1.02127	2.39611	2.55804	1.22866	1.37328	1.16482
2.08892	1.74066	0.888965	1.04806	1.02129	2.39885	2.55997	1.22871	1.37654	1.16564
2.0927	1.74085	0.891643	1.04907	1.02133	2.40378	2.56047	1.23007	1.37809	1.16582
2.09533	1.74374	0.893708	1.04921	1.0214	2.41512	2.56104	1.23029	1.381	1.16664
2.09727	1.74469	0.897632	1.04951	1.02145	2.42144	2.56146	1.23043	1.38354	1.16959
2.09883	1.75264	0.902328	1.04969	1.02146	2.42563	2.56233	1.23164	1.38681	1.17102
2.10113	1.75274	0.903189	1.05008	1.02151	2.43475	2.56478	1.23298	1.3891	1.17351
2.10145	1.75501	0.908178	1.05026	1.02167	2.43538	2.57608	1.23319	1.39155	1.17528
2.10415	1.75604	0.91079	1.05088	1.02173	2.43982	2.57826	1.23368	1.39692	1.17544
2.11051	1.75732	0.913879	1.05107	1.02179	2.44652	2.57854	1.23544	1.39748	1.18036
2.11529	1.75912	0.914288	1.05113	1.02182	2.4515	2.58043	1.23573	1.39794	1.18041
2.11719	1.76235	0.915156	1.05223	1.02183	2.45213	2.5807	1.23771	1.39863	1.18199
2.11966	1.76523	0.915165	1.05274	1.02187	2.45498	2.58155	1.23898	1.40146	1.18227
2.12145	1.76559	0.916114	1.05292	1.0219	2.46145	2.58491	1.24001	1.40406	1.18283
2.12235	1.76671	0.916712	1.05325	1.0219	2.46702	2.58742	1.24033	1.40458	1.18431
2.1492	1.76953	0.917024	1.05514	1.02203	2.47044	2.58902	1.24154	1.40851	1.18561
2.15182	1.77435	0.918318	1.05563	1.02204	2.47077	2.59075	1.24206	1.40911	1.18698
2.15194	1.776	0.920906	1.05571	1.02208	2.47306	2.59549	1.24368	1.40913	1.18706
2.15787	1.77617	0.923424	1.05626	1.02212	2.47646	2.5983	1.24526	1.41381	1.18729
2.16253	1.78117	0.924018	1.05696	1.02225	2.47824	2.59844	1.24541	1.41735	1.19343
2.1686	1.78431	0.924192	1.05721	1.02246	2.48443	2.60037	1.24556	1.4198	1.19375
2.17068	1.78727	0.928622	1.05737	1.02247	2.4847	2.60175	1.24569	1.42053	1.19467
2.1707	1.79082	0.929003	1.05903	1.02255	2.49777	2.60601	1.24627	1.42196	1.19504
2.17672	1.80093	0.92956	1.05943	1.02273	2.50708	2.6061	1.24637	1.42233	1.19524
2.1798	1.80232	0.929931	1.06036	1.02282	2.51023	2.61476	1.24818	1.42502	1.19729
2.18022	1.80326	0.930508	1.06888	1.02283	2.5178	2.61542	1.24894	1.42699	1.19949
2.18025	1.80691	0.9306	1.06895	1.02284	2.51842	2.61975	1.24944	1.43096	1.19983
2.18243	1.80934	0.9332	1.06913	1.0229	2.52804	2.62008	1.24977	1.43243	1.20083
2.18862	1.81374	0.933734	1.06958	1.02297	2.53853	2.62177	1.25022	1.43627	1.20318
2.1891	1.8157	0.934154	1.0697	1.02299	2.54396	2.62693	1.2508	1.43677	1.20356
2.19368	1.8167	0.934248	1.07053	1.02307	2.56141	2.62778	1.25124	1.43793	1.20674
2.19722	1.82196	0.935937	1.07079	1.02316	2.56404	2.62842	1.25367	1.44049	1.20716
2.20728	1.8304	0.936572	1.0714	1.02317	2.57275	2.63379	1.2546	1.44188	1.20936
2.20758	1.83559	0.936802	1.07167	1.02333	2.57797	2.63447	1.25574	1.45282	1.20969
2.21541	1.84021	0.937916	1.07251	1.02339	2.58051	2.63492	1.25702	1.45389	1.21143
2.22076	1.84337	0.938761	1.07636	1.02343	2.58108	2.63745	1.25742	1.45933	1.21163
2.22369	1.84518	0.93994	1.07977	1.02347	2.59769	2.63793	1.25757	1.46298	1.21311
2.22778	1.84774	0.941286	1.08363	1.02353	2.59779	2.64027	1.2581	1.46362	1.21394
2.22791	1.84924	0.94285	1.08407	1.02364	2.60496	2.64187	1.25854	1.46588	1.21734
2.23641	1.85064	0.943071	1.08533	1.02366	2.60669	2.64393	1.25914	1.46699	1.22032
2.23668	1.85253	0.945335	1.08604	1.0238	2.61566	2.64515	1.25944	1.47002	1.22138
2.24318	1.85549	0.946053	1.08973	1.02389	2.61652	2.65167	1.25981	1.47385	1.22341
2.24866	1.85961	0.946551	1.0912	1.02413	2.62302	2.65463	1.25996	1.4739	1.22414
2.25303	1.8669	0.946715	1.09358	1.02416	2.62923	2.65562	1.26145	1.47495	1.22465
2.25341	1.87105	0.947188	1.09401	1.02421	2.62994	2.66568	1.26282	1.47498	1.22465
2.25948	1.87111	0.947195	1.09571	1.02425	2.63846	2.67195	1.26291	1.4854	1.22487
2.26197	1.87192	0.949164	1.09788	1.02429	2.64667	2.67518	1.26516	1.48554	1.22599
2.2742	1.87251	0.949179	1.09888	1.02431	2.66754	2.6769	1.26555	1.48666	1.22806
2.2748	1.87716	0.949261	1.10013	1.02436	2.66816	2.68099	1.26571	1.48702	1.22994
2.27792	1.88202	0.949589	1.10222	1.02444	2.67205	2.6812	1.26676	1.48905	1.23058
2.28462	1.88308	0.949755	1.10291	1.0245	2.67494	2.68274	1.26781	1.48912	1.23078
2.30406	1.88312	0.95081	1.10387	1.02453	2.68524	2.68469	1.26949	1.48953	1.23126
2.31458	1.88356	0.951122	1.10498	1.02467	2.68534	2.68828	1.27026	1.48954	1.23145
2.31568	1.88495	0.951133	1.10538	1.02484	2.68982	2.69183	1.27185	1.49138	1.23342
2.31584	1.8886	0.951236	1.10625	1.02484	2.69413	2.69876	1.27233	1.49336	1.23622
2.32172	1.89208	0.951549	1.1068	1.02486	2.69625	2.69891	1.27318	1.49456	1.23967
2.32359	1.89415	0.95252	1.11192	1.02494	2.70917	2.69992	1.2735	1.49775	1.23977
2.32462	1.90181	0.952772	1.11214	1.02513	2.71056	2.70458	1.27355	1.50605	1.24406
2.3345	1.90652	0.954247	1.11231	1.02528	2.71569	2.70521	1.27382	1.50834	1.24631
2.33525	1.90692	0.957065	1.11314	1.02528	2.71579	2.70771	1.27534	1.50949	1.24633
2.33685	1.90788	0.95826	1.1139	1.02542	2.71611	2.72179	1.27596	1.51409	1.24807
2.33906	1.91129	0.959327	1.11628	1.02557	2.7186	2.7238	1.27626	1.51433	1.25141
2.34161	1.91628	0.95935	1.11962	1.02568	2.72035	2.72709	1.27797	1.52057	1.25192
2.34279	1.91745	0.959498	1.12164	1.02582	2.7215	2.73182	1.27816	1.52197	1.25203
2.34546	1.91926	0.959585	1.12224	1.02599	2.73023	2.73312	1.27853	1.52539	1.25533
2.35206	1.92196	0.961243	1.12236	1.02607	2.74429	2.73465	1.27899	1.526	1.25654
2.3537	1.9367	0.962422	1.12302	1.02621	2.7696	2.73753	1.28136	1.52831	1.25782
2.35411	1.9394	0.963001	1.12563	1.02625	2.77347	2.73886	1.28353	1.53119	1.25988
2.37203	1.94326	0.964523	1.12642	1.02639	2.77787	2.74021	1.28393	1.53158	1.26341
2.37486	1.94626	0.964917	1.12745	1.02646	2.78732	2.74073	1.2843	1.53407	1.26434
2.37787	1.9514	0.966967	1.12789	1.0265	2.78751	2.74225	1.28475	1.53945	1.26497
2.38181	1.95609	0.967231	1.1285	1.02654	2.79201	2.74469	1.28567	1.54207	1.26629
2.38474	1.95841	0.96732	1.12897	1.02677	2.79698	2.74759	1.28624	1.54493	1.26763
2.39294	1.95994	0.968378	1.12974	1.0269	2.81123	2.75071	1.28676	1.55136	1.26778
2.39875	1.98136	0.969623	1.13021	1.02716	2.81932	2.75252	1.28887	1.55715	1.26893
2.40088	1.98669	0.970715	1.13174	1.02754	2.82103	2.75649	1.29025	1.55811	1.27102
2.40321	1.98978	0.971887	1.13218	1.02762	2.82294	2.75699	1.29082	1.55939	1.27199
2.40797	1.98995	0.972107	1.13422	1.02827	2.8243	2.75794	1.29086	1.56141	1.27235
2.40854	2.00075	0.972487	1.13544	1.02835	2.82732	2.76646	1.29215	1.56353	1.27591
2.41038	2.01707	0.9728	1.13561	1.02836	2.82739	2.7677	1.29508	1.5652	1.27717
2.41081	2.02045	0.973025	1.13646	1.02926	2.8275	2.77063	1.29618	1.56529	1.27724
2.41313	2.02138	0.973079	1.13754	1.02961	2.83596	2.77211	1.30228	1.56914	1.27835
2.41966	2.03733	0.973275	1.13912	1.02966	2.83984	2.77309	1.30469	1.57475	1.27864
2.42632	2.04121	0.975516	1.14055	1.02973	2.84289	2.77767	1.30523	1.57761	1.27898
2.43448	2.04493	0.976793	1.14285	1.02987	2.84514	2.77904	1.30552	1.57876	1.28008
2.43746	2.059	0.97723	1.14533	1.03	2.84685	2.77933	1.30566	1.58187	1.28009
2.44782	2.05996	0.977512	1.14787	1.03008	2.85429	2.77964	1.30587	1.58495	1.28239
2.44976	2.06036	0.977693	1.14843	1.03014	2.86032	2.78149	1.3067	1.59219	1.28241
2.45575	2.07077	0.980105	1.15044	1.03022	2.86165	2.7826	1.30701	1.59601	1.2847
2.45981	2.07457	0.980983	1.15429	1.03053	2.86472	2.7877	1.3097	1.59607	1.28498
2.46007	2.07881	0.982123	1.15483	1.03063	2.87129	2.78823	1.31034	1.59785	1.28708
2.46486	2.09286	0.982588	1.15831	1.03068	2.88539	2.78921	1.31262	1.60013	1.28808
2.4711	2.09642	0.983009	1.15952	1.0314	2.92835	2.79117	1.31495	1.60071	1.28935
2.47165	2.10063	0.983077	1.16119	1.03152	2.92874	2.79265	1.31939	1.61003	1.29021
2.47543	2.10337	0.983226	1.16151	1.03251	2.93399	2.79274	1.31991	1.61087	1.29292
2.47757	2.10383	0.984321	1.16165	1.03282	2.93716	2.79441	1.32022	1.61416	1.29486
2.47984	2.11661	0.984472	1.163	1.03283	2.95102	2.79468	1.32498	1.61685	1.29647
2.48526	2.12286	0.984991	1.16352	1.03314	2.9548	2.79537	1.32646	1.61789	1.29713
2.48821	2.12501	0.986782	1.16378	1.03344	2.96246	2.79679	1.32695	1.6188	1.29898
2.49437	2.12548	0.987017	1.16396	1.03351	2.96299	2.79821	1.32942	1.6257	1.29928
2.50161	2.1497	0.987177	1.16418	1.03361	2.96619	2.79906	1.32942	1.63885	1.30083
2.50295	2.15187	0.987447	1.16437	1.03404	2.97801	2.80052	1.33216	1.64295	1.30107
2.50471	2.15239	0.988493	1.16758	1.03417	2.97837	2.80388	1.33385	1.64429	1.30207
2.5093	2.15576	0.99087	1.16964	1.03423	2.97861	2.80477	1.33672	1.64526	1.30595
2.51067	2.16481	0.99155	1.17198	1.03428	2.97993	2.80638	1.33831	1.65076	1.30755
2.51384	2.16958	0.991788	1.17307	1.03541	2.98756	2.80758	1.34143	1.65152	1.30856
2.51476	2.18137	0.99231	1.17513	1.03545	2.99216	2.80786	1.3416	1.6529	1.30885
2.51816	2.19464	0.992831	1.17588	1.03578	3.00003	2.81272	1.34261	1.65343	1.31038
2.52951	2.19719	0.992931	1.17599	1.0359	3.00152	2.81361	1.34289	1.65448	1.31363
2.53051	2.20881	0.994124	1.1768	1.03705	3.00749	2.8139	1.3429	1.65596	1.31516
2.53396	2.22266	0.997101	1.1775	1.03877	3.01513	2.817	1.34292	1.65678	1.31553
2.53419	2.244	0.997434	1.17876	1.03907	3.02634	2.81857	1.34436	1.65766	1.31607
2.53527	2.2543	1.00008	1.17904	1.03927	3.03254	2.8194	1.34467	1.65785	1.31714
2.53782	2.2612	1.00052	1.18007	1.04031	3.03661	2.82042	1.34509	1.66049	1.31821
2.53851	2.29906	1.00103	1.18144	1.04067	3.04172	2.82197	1.35116	1.66114	1.32135
2.54204	2.33837	1.00263	1.18177	1.04173	3.04692	2.82515	1.35136	1.6615	1.32498
2.55885	2.35814	1.0033	1.18293	1.04189	3.05112	2.82768	1.35144	1.66242	1.32847
2.58604	2.36649	1.00359	1.18353	1.04205	3.06821	2.82969	1.35287	1.66521	1.32866
2.59069	2.38003	1.0038	1.18576	1.04216	3.06896	2.8299	1.35566	1.67205	1.32982
2.59133	2.41207	1.00411	1.18865	1.04294	3.0773	2.83061	1.35975	1.67418	1.33195
2.59929	2.42168	1.0048	1.18945	1.04302	3.08431	2.83294	1.36424	1.67538	1.33263
2.60652	2.43659	1.00575	1.1921	1.04307	3.08564	2.83409	1.36519	1.67917	1.33339
2.61596	2.45545	1.00621	1.19234	1.04316	3.08852	2.8372	1.36567	1.67921	1.33827
2.61633	2.46031	1.00627	1.19363	1.04451	3.08976	2.83782	1.36831	1.6796	1.3406
2.6264	2.47024	1.00812	1.19519	1.0448	3.09227	2.83908	1.37054	1.67984	1.34154
2.6305	2.50737	1.00891	1.19531	1.04487	3.09865	2.84294	1.37542	1.68158	1.34215
2.6358	2.55498	1.01048	1.19676	1.04493	3.10254	2.8438	1.37856	1.68241	1.3425
2.6443	2.58249	1.01144	1.19828	1.0454	3.11654	2.84687	1.3812	1.68709	1.34286
2.64885	2.58304	1.01339	1.20101	1.04542	3.11819	2.85619	1.38143	1.68771	1.34381
2.67567	2.58589	1.01401	1.20173	1.04585	3.11924	2.85742	1.38275	1.69605	1.34399
2.67893	2.627	1.0154	1.20211	1.04592	3.12986	2.8593	1.38452	1.70684	1.34436
2.68208	2.68329	1.01621	1.20295	1.04603	3.14366	2.85987	1.38512	1.70931	1.34524
2.69294	2.69038	1.01634	1.20316	1.04779	3.14879	2.87056	1.3858	1.71239	1.3468
2.69426	2.72273	1.01697	1.20348	1.04943	3.15911	2.87194	1.38882	1.71359	1.34784
2.69437	2.7247	1.01782	1.20496	1.05013	3.16645	2.87294	1.39175	1.71527	1.34993
2.69565	2.72484	1.01893	1.20644	1.05036	3.17156	2.87419	1.39366	1.72482	1.3507
2.69701	2.74285	1.01906	1.20707	1.05261	3.17934	2.87496	1.39567	1.72669	1.35117
2.69785	0.53107	1.01938	1.20721	1.05283	3.19351	2.87622	1.39862	1.72875	1.35142
2.70604	0.661158	1.01963	1.20786	1.05331	3.19569	2.8775	1.39866	1.73712	1.35396
2.71109	0.695472	1.02022	1.20795	1.05441	3.20832	2.88131	1.3997	1.74465	1.35443
2.71897	0.70327	1.02131	1.20923	1.05692	3.22403	2.88174	1.40339	1.74585	1.35523
2.73729	0.70368	1.02151	1.21254	1.05719	3.23298	2.88529	1.40486	1.74724	1.3567
2.74383	0.710986	1.02168	1.21273	1.05919	3.23386	2.88638	1.40525	1.75526	1.35707
2.74808	0.720031	1.02175	1.21483	1.05939	3.25736	2.88811	1.40982	1.75931	1.35794
2.75474	0.724355	1.02188	1.21671	1.05973	3.26837	2.88958	1.41087	1.76263	1.35803
2.76303	0.728405	1.02199	1.21693	1.06016	3.2691	2.8913	1.41308	1.76846	1.35918
2.76387	0.728547	1.02239	1.21843	1.06068	3.28226	2.89153	1.41327	1.76917	1.36207
2.76846	0.745699	1.02416	1.21928	1.06192	3.30237	2.89371	1.4199	1.77058	1.36432
2.77458	0.747678	1.02585	1.21975	1.06198	3.30251	2.89556	1.42929	1.77141	1.36463
2.78117	0.747848	1.02707	1.22125	1.06226	3.31385	2.90074	1.43273	1.77875	1.36577
2.78332	0.753927	1.02713	1.22178	1.0638	3.31799	2.90102	1.43355	1.78382	1.36648
2.78438	0.760008	1.02721	1.22187	1.0659	3.32527	2.90768	1.44303	1.78465	1.36746
2.79067	0.762004	1.02756	1.22251	1.0669	3.33147	2.90787	1.44762	1.7852	1.36754
2.79599	0.765636	1.02763	1.22271	1.06757	3.33488	2.91339	1.45137	1.78672	1.36908
2.80008	0.769781	1.03048	1.22277	1.06887	3.33931	2.91352	1.46224	1.78733	1.37129
2.80424	0.773933	1.03194	1.22279	1.07159	3.34177	2.91835	1.46796	1.78757	1.3716
2.80438	0.774925	1.03318	1.22387	1.07413	3.35613	2.91882	1.48433	1.78961	1.3729
2.80891	0.783404	1.03324	1.22447	1.07561	3.35804	2.91883	1.48575	1.79044	1.37356
2.81389	0.784964	1.03331	1.22461	1.07715	3.36269	2.91915	1.49126	1.79435	1.37486
2.8173	0.786774	1.03337	1.22613	1.07769	3.36725	2.92694	1.49257	1.79588	1.37494
2.82141	0.787907	1.03352	1.22742	1.0784	3.38508	2.92694	1.49804	1.79643	1.37713
2.83136	0.793614	1.03554	1.22797	1.0785	3.38621	2.9289	1.49966	1.79693	1.37734
2.83317	0.793614	1.03683	1.22905	1.07949	3.39091	2.92981	1.50132	1.80023	1.37857
2.83469	0.796333	1.03765	1.23005	1.08005	3.39801	2.93057	1.50211	1.80265	1.37914
2.86845	0.799948	1.03804	1.23188	1.08192	3.40947	2.93369	1.51767	1.80526	1.37967
2.96137	0.802202	1.03819	1.23255	1.08288	3.41635	2.93405	1.52027	1.81085	1.38101
2.9618	0.808379	1.04044	1.23255	1.08458	3.44077	2.93807	1.52255	1.81929	1.3812
2.96764	0.811087	1.04045	1.23365	1.08512	3.443	2.93838	1.53254	1.82765	1.3821
2.98239	0.811896	1.04051	1.23431	1.08562	3.45345	2.93886	1.53851	1.84073	1.38254
2.98617	0.812597	1.04051	1.24235	1.08628	3.45395	2.9391	1.54063	1.84279	1.38445
2.99588	0.812949	1.04054	1.24285	1.08639	3.45687	2.94519	1.54452	1.84348	1.38659
3.02805	0.813256	1.04147	1.24304	1.08667	3.4752	2.94785	1.54931	1.84477	1.38679
3.04562	0.813791	1.04217	1.24566	1.08771	3.48324	2.954	1.55061	1.84865	1.38706
3.05161	0.818175	1.04262	1.2497	1.09012	3.48651	2.95728	1.561	1.8554	1.39074
3.06243	0.818424	1.04277	1.25064	1.09203	3.49681	2.95735	1.56322	1.85815	1.39122
3.06318	0.819676	1.04358	1.25121	1.09208	3.50011	2.95925	1.56837	1.86216	1.39223
3.111	0.821687	1.0443	1.25143	1.09284	3.50965	2.95995	1.57183	1.86736	1.39232
3.14612	0.823347	1.04437	1.25335	1.09637	3.52374	2.96027	1.57193	1.87294	1.39418
3.18148	0.824027	1.04475	1.2537	1.09637	3.55371	2.96147	1.57249	1.87889	1.39448
3.21485	0.828811	1.04516	1.25499	1.09931	3.58193	2.96654	1.58196	1.88164	1.39568
3.22877	0.829766	1.04632	1.25824	1.09936	3.61697	2.96795	1.58604	1.88585	1.39778
3.2385	0.829946	1.04736	1.25904	1.09974	3.61697	2.96872	1.59265	1.89005	1.39905
3.23905	0.831585	1.04814	1.26063	1.10136	3.64064	2.97076	1.595	1.89166	1.39974
3.25757	0.831913	1.04971	1.2615	1.10165	3.67229	2.97543	1.59505	1.89394	1.40146
3.26929	0.83334	1.04993	1.26592	1.10245	3.67385	2.97672	1.59826	1.89463	1.40237
3.27124	0.837342	1.0507	1.26885	1.10323	3.69732	2.97818	1.59941	1.9099	1.40267
3.3285	0.837504	1.05192	1.27121	1.10346	3.71812	2.97848	1.60005	1.91225	1.40283
3.34634	0.837591	1.05217	1.27441	1.10559	3.72957	2.97862	1.61559	1.91921	1.40433
3.34821	0.838421	1.05295	1.27624	1.10569	3.73501	2.9821	1.61882	1.91955	1.40439
3.3744	0.839503	1.05319	1.27724	1.10626	3.7397	2.98258	1.62136	1.92712	1.40472
3.37611	0.83992	1.05464	1.2774	1.1068	3.77747	2.98293	1.62487	1.92774	1.40481
3.38565	0.84488	1.05464	1.27935	1.10708	3.77836	2.98793	1.62646	1.92794	1.40544
3.38834	0.847398	1.05524	1.28015	1.10919	3.78371	2.98965	1.62827	1.93383	1.40545
3.38896	0.847479	1.05558	1.28219	1.1098	3.82335	2.99129	1.63163	1.93462	1.40567
3.39816	0.847814	1.05581	1.28236	1.11075	3.83687	2.99361	1.6341	1.93693	1.40616
3.3983	0.849554	1.05596	1.28413	1.11194	3.88473	2.99832	1.63455	1.94255	1.40747
3.40039	0.851168	1.05608	1.28776	1.11201	3.88542	2.99883	1.63675	1.94537	1.40764
3.41786	0.853501	1.05632	1.28783	1.11211	3.88602	3.00034	1.64063	1.94705	1.40922
3.48631	0.85719	1.05691	1.29015	1.11239	3.91198	3.00037	1.64572	1.94826	1.40956
3.52055	0.857232	1.05759	1.29185	1.11256	3.91744	3.00106	1.64854	1.95083	1.40966
3.52104	0.857601	1.05763	1.29189	1.11289	3.92905	3.00134	1.65376	1.95272	1.41022
3.54398	0.859929	1.05778	1.29296	1.11355	3.94262	3.0025	1.65452	1.95558	1.412
3.57877	0.86053	1.05805	1.29947	1.11394	3.94454	3.0031	1.65712	1.95679	1.41274
3.60616	0.86055	1.0582	1.30225	1.11581	3.95671	3.01291	1.66871	1.95722	1.41288
3.67062	0.860981	1.05999	1.30242	1.11705	3.9725	3.0186	1.6718	1.95736	1.41402
3.70048	0.86172	1.06146	1.30251	1.11784	3.99671	3.02164	1.68584	1.95883	1.4143
3.76284	0.863241	1.06159	1.30339	1.12058	3.99824	3.02601	1.68699	1.96708	1.41566
3.84581	0.864406	1.06164	1.30782	1.12638	4.1062	3.0265	1.69452	1.97041	1.41587
3.85991	0.865992	1.06287	1.31219	1.12682	4.18941	3.02677	1.6967	1.9789	1.41821
3.94109	0.866082	1.06295	1.31551	1.12745	4.20265	3.03052	1.69822	1.98027	1.41847
3.9844	0.86841	1.06313	1.31596	1.12921	4.28227	3.03387	1.71992	1.98031	1.42056
0.711983	0.870297	1.06318	1.31754	1.13062	4.32129	3.0522	1.739	1.98465	1.42112
0.72859	0.870674	1.06392	1.31875	1.13469	4.33289	3.05255	1.74079	1.98484	1.42151
0.729747	0.871	1.06485	1.3217	1.13474	4.34133	3.05383	1.74202	1.98533	1.42327
0.742068	0.871074	1.06488	1.32283	1.13485	4.53278	3.05444	1.75246	1.99009	1.4238
0.750004	0.873866	1.06499	1.32376	1.14044	4.65284	3.05491	1.75307	2.00098	1.42541
0.750938	0.880213	1.06595	1.32398	1.14143	4.67228	3.05503	1.75596	2.0032	1.42656
0.763039	0.880599	1.06601	1.32548	1.14326	4.67861	3.05712	1.75689	2.00532	1.42662
0.763433	0.881289	1.06611	1.32753	1.14377	4.69811	3.05775	1.76234	2.00567	1.428
0.770402	0.88203	1.06611	1.32952	1.14676	4.78269	3.06002	1.7626	2.00582	1.42889
0.774004	0.883608	1.06765	1.32983	1.14704	4.80003	3.06094	1.76578	2.0075	1.43041
0.788829	0.885013	1.06818	1.33058	1.14957	4.82299	3.06412	1.77367	2.01769	1.43056
0.792902	0.88777	1.06844	1.33287	1.15004	4.84532	3.0664	1.77444	2.01905	1.43104
0.793396	0.887824	1.06897	1.34137	1.15082	4.92221	3.06875	1.786	2.02798	1.4331
0.802724	0.887867	1.07049	1.34208	1.15245	4.95566	3.07256	1.7875	2.02951	1.43383
0.805546	0.888682	1.07066	1.34323	1.15467	4.96915	3.07263	1.79311	2.0339	1.43409
0.805918	0.890591	1.07104	1.34372	1.15616	4.99209	3.07313	1.79462	2.03417	1.43462
0.806564	0.893086	1.07154	1.34455	1.15682	5.07754	3.07326	1.79863	2.03928	1.436
0.807813	0.893257	1.07157	1.34674	1.15763	5.1672	3.07351	1.80164	2.03953	1.43781
0.812292	0.894225	1.07193	1.34703	1.15828	5.23379	3.07454	1.80573	2.04083	1.43879
0.815051	0.894785	1.07195	1.35073	1.16554	0.675135	3.07454	1.80636	2.04897	1.43899
0.822237	0.898903	1.07257	1.35089	1.16563	0.78618	3.07548	1.8127	2.05475	1.43912
0.825842	0.901625	1.0733	1.35264	1.16873	0.817666	3.07596	1.82193	2.05588	1.43959
0.827283	0.903471	1.07414	1.35333	1.16885	0.869083	3.07619	1.82505	2.05687	1.44081
0.834769	0.905925	1.07415	1.35396	1.1704	0.894375	3.07738	1.82952	2.05727	1.44087
0.836322	0.907342	1.07441	1.35477	1.17221	0.905921	3.07875	1.83418	2.06019	1.44193
0.837532	0.907711	1.07537	1.35874	1.17422	0.91097	3.07886	1.85175	2.06309	1.44375
0.839028	0.908977	1.07597	1.36029	1.17552	0.914851	3.08102	1.86005	2.06518	1.44404
0.84098	0.910004	1.07657	1.36081	1.17611	0.916504	3.08496	1.87466	2.06999	1.44458
0.846057	0.910353	1.07667	1.3616	1.18044	0.930115	3.08811	1.88657	2.07094	1.44474
0.846597	0.910864	1.07668	1.36425	1.18238	0.932564	3.08906	1.88706	2.07331	1.44487
0.84891	0.911972	1.07678	1.36604	1.18349	0.934262	3.0901	1.8871	2.07422	1.44613
0.850825	0.914388	1.07713	1.36698	1.18437	0.954076	3.09259	1.89382	2.08283	1.44828
0.851146	0.915895	1.07763	1.36699	1.18471	0.962789	3.09385	1.89503	2.0836	1.44838
0.851395	0.916025	1.07831	1.36784	1.18499	0.963374	3.09385	1.90456	2.09064	1.45061
0.85262	0.916443	1.07907	1.36823	1.18506	0.963835	3.09397	1.92804	2.09353	1.45067
0.852759	0.916639	1.0791	1.36917	1.18875	0.965643	3.09469	1.93225	2.09735	1.45143
0.853403	0.917362	1.08036	1.37175	1.18881	0.96823	3.10181	1.93434	2.10549	1.45148
0.856189	0.919049	1.08058	1.37553	1.18975	0.971736	3.10189	1.93562	2.10623	1.45254
0.858053	0.919172	1.08081	1.37849	1.19104	0.97532	3.10387	1.94381	2.10908	1.45294
0.858389	0.92319	1.08082	1.38946	1.19207	0.97569	3.10416	1.95382	2.11022	1.45447
0.859566	0.923506	1.08085	1.39098	1.19478	0.978383	3.10443	1.96162	2.11617	1.45588
0.862777	0.924143	1.08086	1.39253	1.1957	0.980715	3.10578	1.96425	2.12008	1.45619
0.864476	0.92611	1.08134	1.39738	1.19619	0.98091	3.11116	1.96454	2.12368	1.45631
0.865658	0.926113	1.08163	1.39777	1.19625	0.985155	3.11241	1.9755	2.12385	1.45645
0.865955	0.929153	1.08177	1.40301	1.19685	0.985586	3.11522	1.98536	2.12817	1.45848
0.867953	0.929692	1.08301	1.40502	1.20185	0.992395	3.11637	1.99445	2.13412	1.45909
0.868219	0.931699	1.08349	1.4093	1.20263	0.995493	3.11887	1.99645	2.13537	1.45932
0.868492	0.93247	1.08499	1.41074	1.20427	0.996236	3.12022	1.99685	2.13776	1.45972
0.870808	0.932801	1.08553	1.41722	1.20625	1.00632	3.12376	1.99709	2.14774	1.46101
0.870818	0.934911	1.08765	1.41887	1.20727	1.00639	3.1238	2.00044	2.14875	1.46136
0.870907	0.936746	1.08837	1.42067	1.21052	1.01259	3.12391	2.01256	2.15522	1.46138
0.872557	0.93906	1.08874	1.42894	1.21421	1.01348	3.12435	2.02355	2.15735	1.4618
0.876838	0.939408	1.08933	1.43017	1.21749	1.02167	3.12609	2.03335	2.15821	1.46184
0.877962	0.939565	1.08935	1.43543	1.21763	1.02284	3.12643	2.03807	2.16334	1.46184
0.87797	0.942199	1.08964	1.43834	1.21977	1.02849	3.12721	2.03845	2.16643	1.46222
0.879325	0.944374	1.08966	1.43887	1.22136	1.03754	3.12793	2.04037	2.17255	1.46444
0.879866	0.944784	1.08967	1.44237	1.22157	1.04128	3.13193	2.04243	2.17419	1.46456
0.880655	0.944837	1.08978	1.44335	1.22476	1.04728	3.13276	2.04494	2.17511	1.46604
0.881694	0.946196	1.09048	1.44432	1.2307	1.04813	3.13309	2.05349	2.17885	1.46726
0.885096	0.946994	1.09107	1.44452	1.23178	1.05044	3.13514	2.07034	2.18096	1.46782
0.886104	0.947767	1.09137	1.4457	1.23462	1.05343	3.14257	2.07908	2.18758	1.4682
0.88798	0.949401	1.09148	1.44915	1.23709	1.05572	3.1432	2.0861	2.19512	1.46852
0.888765	0.949986	1.09155	1.45398	1.23879	1.05661	3.14378	2.09449	2.19579	1.46884
0.889148	0.950071	1.09181	1.45937	1.2388	1.05721	3.14522	2.09639	2.1985	1.46942
0.891014	0.950374	1.09193	1.46528	1.24022	1.06235	3.14699	2.09812	2.19856	1.47058
0.893724	0.951249	1.09282	1.46697	1.24395	1.07173	3.14968	2.10526	2.19915	1.47237
0.894317	0.952254	1.09365	1.46943	1.24423	1.07351	3.15057	2.10846	2.2107	1.47315
0.901596	0.953811	1.09365	1.47095	1.24432	1.07453	3.15197	2.12025	2.22682	1.47382
0.902763	0.954195	1.09424	1.47336	1.24452	1.08576	3.15214	2.12725	2.22818	1.47463
0.904235	0.955184	1.09433	1.47617	1.24548	1.08632	3.15221	2.12876	2.22854	1.47475
0.908044	0.955668	1.0944	1.47707	1.24616	1.08962	3.15409	2.13327	2.23308	1.47559
0.909849	0.957301	1.09487	1.4779	1.24842	1.09333	3.15437	2.1355	2.23341	1.47734
0.910324	0.957368	1.09514	1.47822	1.24851	1.09366	3.15647	2.14182	2.23379	1.47825
0.911871	0.957942	1.09519	1.48411	1.24976	1.09692	3.15701	2.1461	2.23742	1.48022
0.912244	0.958073	1.09582	1.48817	1.24991	1.09748	3.15719	2.14656	2.23834	1.48101
0.913644	0.958783	1.09729	1.49174	1.25147	1.10086	3.15761	2.15051	2.24709	1.4816
0.915475	0.959748	1.09732	1.49571	1.25428	1.10136	3.15831	2.15393	2.25175	1.48217
0.915559	0.9599	1.09777	1.5038	1.25483	1.1018	3.15972	2.1589	2.25702	1.48237
0.916551	0.960113	1.09789	1.50468	1.25661	1.10288	3.16027	2.16203	2.26054	1.48242
0.917361	0.961317	1.09793	1.50737	1.25683	1.10292	3.16079	2.16728	2.26411	1.48258
0.918566	0.961665	1.09836	1.50783	1.25848	1.10542	3.16103	2.16986	2.27598	1.48437
0.922285	0.961804	1.09919	1.50793	1.26248	1.10661	3.16459	2.18269	2.29753	1.48466
0.922673	0.962511	1.09934	1.51216	1.26384	1.10985	3.16467	2.1842	2.30402	1.48889
0.923465	0.962726	1.1011	1.51302	1.26851	1.11359	3.16491	2.20367	2.30457	1.49029
0.924085	0.963206	1.10116	1.51508	1.27691	1.11753	3.16548	2.21556	2.31066	1.49039
0.924238	0.963397	1.10186	1.52364	1.27744	1.11798	3.16586	2.2199	2.31146	1.49188
0.924368	0.963407	1.10308	1.52621	1.2793	1.11877	3.16951	2.22738	2.32617	1.49294
0.925704	0.965796	1.10317	1.52698	1.2798	1.12087	3.17014	2.24119	2.33246	1.4943
0.925821	0.966597	1.10356	1.54475	1.28556	1.12293	3.17334	2.24235	2.33541	1.4945
0.9266	0.967151	1.10611	1.5503	1.28669	1.12727	3.17449	2.24769	2.33774	1.49499
0.928855	0.967225	1.10662	1.55303	1.28708	1.12901	3.18138	2.26763	2.34986	1.49578
0.929033	0.967736	1.10739	1.55436	1.28729	1.13536	3.18454	2.26778	2.3507	1.49636
0.930207	0.96808	1.10755	1.5558	1.28981	1.13548	3.18613	2.27291	2.35279	1.49675
0.930656	0.968149	1.10805	1.55661	1.29233	1.13594	3.18739	2.27892	2.35457	1.49747
0.931043	0.969542	1.11035	1.55681	1.29745	1.13726	3.18964	2.28513	2.37179	1.4976
0.932629	0.970067	1.111	1.56408	1.29876	1.13798	3.1905	2.30467	2.37485	1.49825
0.932812	0.970675	1.11134	1.56576	1.2988	1.13837	3.19134	2.31957	2.37681	1.50017
0.934086	0.972209	1.1119	1.56683	1.30132	1.13844	3.19268	2.34081	2.38232	1.50054
0.934781	0.972609	1.11258	1.56881	1.30152	1.13878	3.19613	2.34356	2.38465	1.50065
0.935665	0.975361	1.11261	1.57024	1.30609	1.14205	3.1996	2.35622	2.3987	1.50088
0.936783	0.975439	1.11263	1.58463	1.31089	1.14633	3.19992	2.36825	2.3989	1.50099
0.937487	0.975724	1.11344	1.58677	1.31441	1.14794	3.20206	2.37628	2.40475	1.50211
0.937843	0.977772	1.11356	1.59741	1.3215	1.14937	3.20424	2.38163	2.40725	1.50327
0.940112	0.978246	1.11454	0.67891	1.32368	1.15012	3.20487	2.38276	2.41182	1.50396
0.941501	0.97832	1.11538	0.697682	1.32375	1.15256	3.20525	2.39544	2.42046	1.50502
0.942698	0.978917	1.11561	0.69987	1.32957	1.15396	3.20528	2.3983	2.42464	1.50539
0.946459	0.979052	1.11591	0.708041	1.32968	1.15486	3.20605	2.39842	2.42687	1.50568
0.947925	0.979672	1.11742	0.712572	1.33118	1.15616	3.20794	2.40047	2.43402	1.50622
0.948005	0.98046	1.11745	0.714291	1.33271	1.15912	3.20882	2.40332	2.4342	1.50678
0.949657	0.98163	1.11799	0.715853	1.33288	1.16011	3.20974	2.4069	2.46526	1.50694
0.952626	0.982094	1.11805	0.718507	1.33547	1.16408	3.21049	2.41212	2.47663	1.5111
0.954248	0.98254	1.11934	0.720956	1.3377	1.1649	3.21986	2.41694	2.47821	1.51174
0.954847	0.98312	1.11935	0.722123	1.33912	1.16755	3.22005	2.42353	2.48188	1.51199
0.956567	0.985048	1.12028	0.728789	1.33999	1.17102	3.22104	2.42699	2.48265	1.51241
0.957106	0.986214	1.12056	0.731057	1.34439	1.1713	3.22132	2.46107	2.48897	1.51292
0.95718	0.986801	1.12068	0.73367	1.34919	1.17172	3.22282	2.46115	2.49371	1.51387
0.959001	0.987299	1.12186	0.7396	1.34978	1.18129	3.22593	2.46842	2.49742	1.51415
0.959219	0.987365	1.12204	0.749551	1.35092	1.18447	3.22695	2.47191	2.4987	1.51475
0.960841	0.98802	1.12218	0.750126	1.35641	1.18512	3.227	2.48823	2.50567	1.51497
0.961118	0.988566	1.12224	0.756608	1.35686	1.1934	3.22725	2.49265	2.50907	1.51573
0.961615	0.989133	1.12235	0.757648	1.3576	1.21069	3.22896	2.50856	2.51031	1.51575
0.962799	0.989367	1.12283	0.763681	1.36002	1.21133	3.23159	2.50973	2.51899	1.51888
0.9659	0.990057	1.12303	0.76683	1.36095	1.21149	3.23348	2.5203	2.53546	1.51901
0.966459	0.991263	1.12367	0.769057	1.36107	1.21314	3.2335	2.56203	2.54102	1.51907
0.970992	0.992216	1.12388	0.771523	1.36198	1.21396	3.23368	2.5689	2.55016	1.51908
0.973512	0.994514	1.12408	0.775034	1.36458	1.21518	3.23508	2.57114	2.56412	1.52222
0.975478	0.99586	1.12453	0.775911	1.37045	1.22147	3.23901	2.57382	2.59669	1.52424
0.976129	0.997281	1.12507	0.777189	1.3708	1.22316	3.24009	2.58268	2.59772	1.52433
0.976712	0.998141	1.1251	0.780296	1.37228	1.22556	3.245	2.58337	2.5998	1.52535
0.976959	0.998566	1.12525	0.783642	1.37607	1.22784	3.24618	2.58986	2.6063	1.52671
0.977509	0.998854	1.12586	0.783729	1.38223	1.22999	3.24808	2.59166	2.60803	1.52717
0.980204	1.00041	1.12621	0.784438	1.3852	1.24027	3.25071	2.59515	2.61075	1.5273
0.980571	1.00041	1.12726	0.785998	1.38579	1.24456	3.25297	2.59548	2.61984	1.52809
0.980717	1.00079	1.12763	0.786217	1.38723	1.24481	3.25506	2.59752	2.62791	1.52877
0.980933	1.00243	1.12785	0.79164	1.38842	1.24787	3.25516	2.59815	2.64802	1.53088
0.981314	1.00274	1.12807	0.798618	1.38904	1.24893	3.25567	2.60371	2.66208	1.53179
0.983598	1.00362	1.12831	0.799842	1.39247	1.25264	3.25621	2.60825	2.66467	1.53214
0.983888	1.00623	1.12896	0.801614	1.3933	1.25271	3.25775	2.62625	2.67931	1.53215
0.985019	1.00631	1.12961	0.803766	1.39356	1.25391	3.25821	2.62651	2.70291	1.53228
0.987099	1.00667	1.12986	0.803827	1.39403	1.25624	3.25937	2.63115	2.70462	1.53318
0.989199	1.00667	1.13024	0.805835	1.39514	1.25933	3.26001	2.63334	2.70937	1.53321
0.993205	1.00669	1.13042	0.806879	1.39539	1.25943	3.26052	2.63658	2.73364	1.5349
0.993366	1.00922	1.13096	0.807768	1.3969	1.2664	3.26065	2.63663	2.73743	1.53569
0.993638	1.00939	1.13193	0.814638	1.39882	1.26717	3.26208	2.63702	2.7395	1.53604
0.993764	1.01051	1.13298	0.820478	1.40126	1.26935	3.26328	2.66063	2.74216	1.53643
0.99424	1.01057	1.1333	0.822723	1.40151	1.27015	3.26856	2.66398	2.75417	1.53646
0.995813	1.01113	1.13505	0.828785	1.40314	1.27267	3.26966	2.66452	2.75429	1.53794
0.996186	1.01118	1.13507	0.829296	1.40917	1.27292	3.27009	2.68164	2.76942	1.54153
0.996258	1.01123	1.13561	0.830054	1.41428	1.27493	3.27138	2.6826	2.79487	1.54165
0.996624	1.01127	1.13564	0.830337	1.41509	1.27515	3.27176	2.68475	2.79916	1.54171
0.996627	1.01209	1.13656	0.830595	1.42345	1.27534	3.27368	2.69238	2.80069	1.54301
0.996632	1.01231	1.13675	0.832524	1.42372	1.27781	3.27449	2.69468	2.80171	1.54335
0.996866	1.01252	1.13889	0.832667	1.43	1.28219	3.27477	2.69468	2.81062	1.54338
0.997335	1.01264	1.13895	0.83497	1.433	1.28361	3.2762	2.69556	2.81117	1.5436
0.997793	1.01475	1.1404	0.836003	1.44193	1.28611	3.27642	2.70038	2.82722	1.54361
1.00067	1.01561	1.14152	0.837182	0.651476	1.28662	3.27821	2.70324	2.83633	1.54481
1.00092	1.01602	1.14201	0.837318	0.691809	1.29242	3.27832	2.70752	2.83686	1.54596
1.00197	1.01817	1.14203	0.838444	0.694534	1.2956	3.28102	2.70895	2.86892	1.54624
1.00199	1.01883	1.14203	0.839986	0.704343	1.29611	3.28115	2.71612	2.87536	1.54825
1.00346	1.01897	1.14291	0.841784	0.711611	1.30178	3.2824	2.73911	2.88338	1.5514
1.00393	1.01897	1.14324	0.84249	0.722507	1.30258	3.28488	2.74459	2.89405	1.55215
1.00584	1.01923	1.14406	0.846388	0.745426	1.30361	3.28498	2.74836	2.90024	1.55286
1.00587	1.01937	1.14409	0.847739	0.745792	1.30463	3.28691	2.75128	2.91131	1.55369
1.00831	1.01982	1.14529	0.849902	0.749649	1.30566	3.28699	2.75648	2.93189	1.55381
1.01064	1.02022	1.1457	0.850775	0.753533	1.30636	3.28843	2.76008	2.97689	1.55392
1.01145	1.02025	1.14621	0.852264	0.755717	1.31457	3.29127	2.76774	2.97722	1.5546
1.01235	1.02044	1.14645	0.85492	0.776536	1.31537	3.29435	2.77511	2.9875	1.55703
1.01291	1.02166	1.14678	0.854987	0.776933	1.31591	3.29492	2.78908	3.00473	1.56066
1.01398	1.02253	1.14703	0.85548	0.779615	1.31633	3.29584	2.81892	3.02169	1.56149
1.01399	1.02336	1.14793	0.856925	0.780828	1.31745	3.29714	2.81894	3.02714	1.56182
1.01566	1.02395	1.14908	0.86064	0.783393	1.31801	3.29835	2.83366	3.06404	1.56215
1.01695	1.02464	1.15195	0.861501	0.785892	1.31935	3.29944	2.83398	3.10341	1.56225
1.0186	1.02518	1.15216	0.861652	0.792133	1.32006	3.30035	2.83968	3.1064	1.56271
1.02041	1.02668	1.15304	0.862385	0.793023	1.32021	3.30037	2.843	3.13077	1.56286
1.02074	1.02675	1.15342	0.866512	0.798914	1.32048	3.30369	2.84683	0.691638	1.56515
1.02118	1.02688	1.15351	0.872428	0.809242	1.3212	3.30657	2.85297	0.701735	1.5654
1.02136	1.02806	1.15356	0.874665	0.811673	1.32548	3.30952	2.85717	0.755407	1.56724
1.02252	1.02841	1.15389	0.877063	0.812183	1.32607	3.31189	2.86203	0.773381	1.56777
1.02272	1.02894	1.1547	0.877232	0.813094	1.33112	3.31191	2.87248	0.812992	1.56857
1.02274	1.02914	1.15568	0.877926	0.818796	1.33494	3.31771	2.88387	0.818689	1.56888
1.02343	1.02961	1.15884	0.882538	0.823517	1.33671	3.31849	2.88612	0.83036	1.57122
1.02556	1.02999	1.15903	0.885857	0.826072	1.33837	3.3198	2.88741	0.833472	1.57139
1.02557	1.03094	1.1615	0.887758	0.83354	1.33942	3.32084	2.89318	0.833556	1.57144
1.02574	1.03164	1.16158	0.892319	0.836736	1.34026	3.32091	2.90221	0.841043	1.57161
1.02587	1.03167	1.16284	0.893612	0.837479	1.34037	3.32108	2.91422	0.845999	1.57272
1.02638	1.03193	1.16298	0.897413	0.838483	1.34157	3.32221	2.91968	0.84706	1.57303
1.02762	1.03195	1.16302	0.897725	0.843746	1.34183	3.32345	2.92267	0.857047	1.5751
1.02788	1.03252	1.16325	0.897862	0.846161	1.34273	3.32605	2.94456	0.863193	1.57531
1.02835	1.03306	1.16371	0.898651	0.851237	1.34329	3.32776	2.9479	0.877686	1.57626
1.02897	1.03316	1.16506	0.900567	0.852801	1.34426	3.33068	2.96392	0.881317	1.57661
1.02954	1.03343	1.16534	0.901674	0.854959	1.34548	3.33379	2.97176	0.884073	1.5776
1.0296	1.03353	1.16636	0.903044	0.859845	1.34579	3.3374	2.98255	0.890611	1.57862
1.03014	1.0337	1.1679	0.903219	0.864466	1.34979	3.33918	2.99417	0.890619	1.57931
1.03136	1.03471	1.16849	0.904279	0.868364	1.35276	3.34039	2.99442	0.898502	1.57986
1.03154	1.03592	1.16908	0.904993	0.875169	1.36019	3.34162	3.00403	0.898902	1.58102
1.03283	1.03623	1.16985	0.905177	0.879653	1.3613	3.34485	3.01075	0.9017	1.58125
1.03313	1.03679	1.1711	0.906507	0.880192	1.36142	3.34496	3.01192	0.903255	1.58378
1.03349	1.03738	1.17121	0.907442	0.881847	1.36217	3.34882	3.02783	0.903571	1.58416
1.03454	1.03947	1.17133	0.907598	0.884865	1.36305	3.35268	3.04441	0.903827	1.58431
1.03695	1.03984	1.1718	0.908765	0.885139	1.36499	3.3527	3.04965	0.909556	1.58605
1.03721	1.03998	1.17242	0.908954	0.885838	1.36607	3.35519	3.05448	0.91037	1.58621
1.03825	1.04097	1.17256	0.909891	0.886874	1.36667	3.35687	3.05617	0.916993	1.58797
1.03855	1.04163	1.1745	0.91272	0.887197	1.36744	3.35788	3.06539	0.918301	1.59135
1.03857	1.04316	1.17479	0.912788	0.888748	1.36807	3.35918	3.06776	0.923262	1.59141
1.03934	1.04353	1.17485	0.914784	0.89121	1.36856	3.35926	3.07401	0.924713	1.59206
1.03968	1.04379	1.17519	0.917245	0.891455	1.3696	3.361	3.07579	0.929246	1.59277
1.03973	1.04386	1.17524	0.918106	0.892963	1.3722	3.36123	3.07833	0.929479	1.59326
1.04012	1.04465	1.17583	0.918169	0.89469	1.37225	3.36126	3.07958	0.934574	1.59376
1.04035	1.04602	1.17669	0.920361	0.895925	1.37594	3.36187	3.08436	0.939198	1.59562
1.04071	1.04623	1.1768	0.920376	0.896598	1.37965	3.36271	3.08546	0.940841	1.59655
1.04089	1.04666	1.17815	0.920404	0.897232	1.38061	3.36441	3.09418	0.944416	1.59676
1.04122	1.04762	1.17921	0.921414	0.89875	1.38118	3.36903	3.09615	0.9452	1.59714
1.04341	1.04773	1.1794	0.925191	0.899624	1.38443	3.37457	3.12995	0.953265	1.59715
1.04368	1.04782	1.18021	0.927552	0.902111	1.38637	3.38181	3.14533	0.958392	1.59744
1.04376	1.04784	1.18043	0.928511	0.903441	1.38753	3.384	3.1461	0.958597	1.59822
1.04449	1.0481	1.18077	0.930333	0.906127	1.38952	3.38496	3.14624	0.960709	1.59907
1.04474	1.04841	1.18084	0.930906	0.906444	1.39769	3.3851	3.14635	0.963329	1.60158
1.04565	1.04848	1.18105	0.931404	0.909785	1.3993	3.38749	3.16269	0.967782	1.60214
1.0464	1.04864	1.18117	0.934805	0.910475	1.40011	3.38848	3.17089	0.972558	1.6025
1.04758	1.04895	1.18118	0.937659	0.911712	1.40577	3.38886	3.17917	0.972637	1.60295
1.04801	1.04952	1.18129	0.94109	0.916735	1.40625	3.39188	3.18417	0.973048	1.60345
1.04837	1.05029	1.18158	0.94164	0.918315	1.40747	3.39709	3.18638	0.975576	1.60537
1.04837	1.05125	1.18198	0.941677	0.923649	1.40863	3.39718	3.21194	0.976101	1.60676
1.0488	1.05156	1.18221	0.943003	0.92463	1.41058	3.40181	3.22368	0.976807	1.60858
1.04951	1.05187	1.18223	0.943052	0.925837	1.41092	3.40489	3.24112	0.979289	1.60913
1.04969	1.05302	1.18329	0.944819	0.928556	1.41769	3.40572	3.25048	0.979299	1.60966
1.05169	1.05322	1.18448	0.947046	0.929519	1.41917	3.40842	3.25414	0.982783	1.61165
1.05274	1.05334	1.18469	0.948379	0.929652	1.42027	3.40856	3.26185	0.987296	1.61332
1.05543	1.05353	1.18487	0.949182	0.93023	1.42086	3.40922	3.26352	0.990506	1.61667
1.05564	1.05371	1.18497	0.951889	0.934063	1.42091	3.41342	3.28309	0.990887	1.61978
1.05587	1.05477	1.18554	0.954281	0.936373	1.42994	3.41401	3.30242	0.991139	1.62228
1.05587	1.05482	1.18592	0.955577	0.937452	1.43022	3.41427	3.32282	0.991388	1.6223
1.05665	1.05509	1.18766	0.956332	0.940433	1.43364	3.41457	3.32984	0.993573	1.62422
1.05767	1.05567	1.1885	0.959418	0.941654	1.43645	3.41741	3.33359	0.99758	1.6252
1.05775	1.05584	1.18945	0.962498	0.944115	1.437	3.41843	3.33417	0.998571	1.62741
1.05786	1.05616	1.18968	0.963429	0.944476	1.43789	3.42315	3.34992	0.999286	1.62817
1.05857	1.05672	1.19038	0.967391	0.944549	1.4423	3.42466	3.35729	1.00409	1.62949
1.05908	1.05677	1.19076	0.967546	0.945377	1.45247	3.425	3.36277	1.00526	1.63118
1.05915	1.05751	1.19133	0.968837	0.945814	1.45646	3.42501	3.37182	1.00543	1.632
1.06048	1.05755	1.19165	0.969439	0.94936	1.45672	3.4275	3.39273	1.00604	1.63227
1.06101	1.05761	1.19212	0.969761	0.949993	1.45821	3.42989	3.39403	1.00773	1.63352
1.06306	1.05773	1.19248	0.970608	0.952757	1.4584	3.4327	3.40053	1.01164	1.636
1.06315	1.05901	1.19259	0.97187	0.953377	1.45978	3.43396	3.40576	1.01229	1.63605
1.06354	1.05935	1.1942	0.974275	0.955418	1.46117	3.43578	3.41679	1.01783	1.63639
1.06439	1.05984	1.19719	0.976223	0.956192	1.46151	3.43727	3.43166	1.01989	1.63663
1.06498	1.06016	1.19756	0.978031	0.956384	1.46337	3.43818	3.43328	1.02152	1.63692
1.06552	1.06037	1.19762	0.978985	0.956462	1.46339	3.4387	3.52631	1.02361	1.6374
1.06601	1.06106	1.19764	0.980479	0.958289	1.46435	3.43873	3.53879	1.02403	1.63746
1.06818	1.06112	1.19773	0.980787	0.959292	1.46507	3.43914	3.54659	1.02455	1.63815
1.06836	1.06134	1.19874	0.983887	0.960718	1.46843	3.43947	3.56003	1.02765	1.63914
1.07142	1.06144	1.19984	0.985722	0.960921	1.47156	3.43981	3.56311	1.02835	1.64082
1.07265	1.06175	1.2026	0.986349	0.961151	1.47284	3.441	3.56747	1.03009	1.64224
1.07671	1.0618	1.20311	0.988364	0.963165	1.47472	3.44251	3.575	1.03232	1.64327
1.07694	1.06407	1.20323	0.989194	0.963907	1.47535	3.44499	3.59172	1.03245	1.64371
1.07708	1.06407	1.20349	0.989892	0.965899	1.47606	3.44609	3.59945	1.03323	1.64515
1.07715	1.06449	1.20367	0.991198	0.96676	1.48025	3.44665	3.61583	1.03362	1.64538
1.07719	1.06467	1.20393	0.991651	0.968639	1.48087	3.44775	3.63303	1.03384	1.64654
1.07824	1.0649	1.20468	0.993255	0.968716	1.48156	3.45093	3.65127	1.03436	1.64815
1.07986	1.06664	1.20519	0.994518	0.970381	1.48218	3.45178	3.65242	1.03451	1.64863
1.08009	1.06691	1.20572	0.994721	0.970765	1.48502	3.45442	3.66505	1.03457	1.64903
1.08029	1.06711	1.20574	0.996561	0.97123	1.487	3.45478	3.67582	1.03458	1.6493
1.08105	1.06725	1.20727	0.996941	0.972299	1.48906	3.45683	3.67669	1.03463	1.64955
1.08152	1.06727	1.20733	0.997559	0.973241	1.49578	3.46119	3.67791	1.03464	1.65082
1.08154	1.06735	1.20745	0.997884	0.973429	1.4974	3.46422	3.68125	1.03493	1.65144
1.08193	1.068	1.2077	0.998108	0.974134	1.49741	3.46561	3.69068	1.03495	1.65266
1.08204	1.0684	1.20773	0.998504	0.974757	1.50184	3.47069	3.69174	1.03508	1.65293
1.08278	1.06843	1.20901	0.998815	0.975014	1.50353	3.47135	3.70238	1.03513	1.65295
1.08363	1.06846	1.21015	0.999902	0.977039	1.50499	3.47155	3.71529	1.0352	1.653
1.08375	1.06847	1.21059	1.00171	0.980229	1.51288	3.47457	3.73817	1.03548	1.65343
1.08605	1.06848	1.21089	1.00338	0.981733	1.51333	3.47521	3.75749	1.03552	1.65344
1.08619	1.0686	1.2116	1.00701	0.9824	1.51456	3.47925	3.76621	1.03561	1.65755
1.08723	1.06937	1.21234	1.0095	0.983688	1.51674	3.47946	3.77318	1.03565	1.65806
1.08893	1.0694	1.21269	1.01292	0.983773	1.51743	3.48039	3.7763	1.03569	1.65823
1.09079	1.06985	1.21306	1.01672	0.984296	1.51911	3.48074	3.77764	1.03574	1.65837
1.09129	1.07002	1.21317	1.01756	0.985884	1.51934	3.48163	3.7916	1.03643	1.65849
1.09399	1.07032	1.21353	1.0181	0.985922	1.52208	3.48278	3.80823	1.03715	1.65888
1.0945	1.07054	1.21429	1.02389	0.986593	1.52382	3.48318	0.857835	1.03721	1.65937
1.09562	1.07072	1.21533	1.02397	0.986751	1.52387	3.48427	0.913269	1.03729	1.65939
1.09709	1.07147	1.2164	1.02495	0.987562	1.52437	3.49089	0.924696	1.0373	1.66017
1.09746	1.07159	1.21714	1.02509	0.991326	1.52591	3.49684	0.933181	1.03733	1.66209
1.09846	1.07234	1.21801	1.02584	0.99286	1.5277	3.49938	0.936636	1.038	1.66241
1.09928	1.0737	1.21804	1.02595	0.993348	1.52842	3.5003	0.938082	1.03801	1.66301
1.10023	1.07446	1.21857	1.02662	0.993584	1.53036	3.5016	0.943394	1.03802	1.66353
1.1006	1.07477	1.21881	1.02663	0.994255	1.53178	3.50287	0.945529	1.03813	1.66358
1.10186	1.07517	1.21955	1.02941	0.995368	1.53358	3.50326	0.952336	1.03817	1.66474
1.10366	1.07532	1.21976	1.03039	0.996006	1.53407	3.50399	0.95437	1.0382	1.66546
1.10425	1.07539	1.22073	1.03135	0.996946	1.53509	3.50675	0.95837	1.03826	1.66739
1.10428	1.07588	1.22253	1.03149	0.998886	1.54107	3.5077	0.967302	1.03827	1.66959
1.10443	1.07651	1.22269	1.03211	0.999328	1.54269	3.50786	0.970644	1.0383	1.6699
1.10596	1.0766	1.2228	1.03269	1.00131	1.54698	3.50935	0.979982	1.03831	1.67001
1.10628	1.07684	1.22344	1.03909	1.00198	1.55209	3.51737	0.98066	1.03845	1.6707
1.10749	1.0769	1.22455	1.0394	1.00207	1.5549	3.5193	0.981739	1.03883	1.67074
1.10836	1.0776	1.22565	1.04069	1.00276	1.55857	3.52068	0.981987	1.0391	1.67321
1.11228	1.07767	1.22581	1.04177	1.00343	1.56096	3.52083	0.983575	1.03913	1.6736
1.11252	1.07868	1.22638	1.04286	1.00387	1.56184	3.52169	0.98827	1.03918	1.67437
1.11285	1.07917	1.22643	1.04336	1.00418	1.5634	3.52195	0.990848	1.03932	1.67509
1.11322	1.0796	1.22696	1.04378	1.00428	1.56443	3.52627	0.992203	1.03935	1.67657
1.11325	1.07992	1.22722	1.04671	1.00474	1.56446	3.52866	0.992462	1.03948	1.67667
1.11441	1.0801	1.22724	1.04755	1.00486	1.56564	3.53224	0.99471	1.03955	1.67734
1.1148	1.08029	1.22736	1.05002	1.00658	1.56652	3.53276	0.995199	1.03957	1.67829
1.11559	1.08078	1.22779	1.0516	1.00785	1.57024	3.53469	0.997136	1.03964	1.67918
1.11676	1.08084	1.22796	1.05177	1.00833	1.57359	3.53568	0.999795	1.03991	1.68053
1.11765	1.08125	1.2295	1.05238	1.0091	1.57795	3.53709	1.01082	1.03992	1.68087
1.11819	1.08125	1.2297	1.0531	1.01085	1.57829	3.53751	1.01218	1.03997	1.68098
1.11998	1.08152	1.22988	1.05469	1.01136	1.5793	3.54498	1.02417	1.04002	1.68443
1.12043	1.08316	1.23002	1.0569	1.01215	1.58222	3.54775	1.02576	1.04008	1.68791
1.12128	1.08318	1.23076	1.05789	1.01249	1.58484	3.55304	1.02988	1.04024	1.69035
1.12168	1.08516	1.23134	1.0584	1.01318	1.58802	3.55517	1.03008	1.04036	1.69039
1.12371	1.08583	1.23138	1.06087	1.01413	1.58956	3.55569	1.03129	1.04059	1.69114
1.12425	1.08608	1.23271	1.06137	1.01477	1.5917	3.55612	1.03471	1.04068	1.69529
1.12493	1.08627	1.23275	1.06564	1.01501	1.59604	3.55618	1.04371	1.04076	1.69548
1.12549	1.08655	1.23292	1.06593	1.0155	1.5969	3.55884	1.04473	1.0409	1.69606
1.12589	1.08715	1.23335	1.06688	1.01677	1.59945	3.56146	1.04618	1.04166	1.69619
1.12625	1.08767	1.23432	1.0673	1.0169	1.59983	3.56453	1.04678	1.04171	1.69865
1.12753	1.08779	1.23535	1.06824	1.01731	1.60006	3.56626	1.04714	1.04247	1.69875
1.12883	1.08785	1.23684	1.07034	1.01731	1.60211	3.56686	1.04778	1.04268	1.69926
1.12977	1.08812	1.23724	1.07057	1.01814	1.60306	3.56946	1.04904	1.04292	1.69983
1.13191	1.0889	1.23791	1.07064	1.01835	1.6093	3.57938	1.04948	1.04532	1.70198
1.13263	1.08932	1.23823	1.07115	1.01891	1.60987	3.58598	1.04958	1.04545	1.70201
1.13366	1.08935	1.23833	1.07123	1.01904	1.61616	3.58657	1.05033	1.04773	1.70368
1.13368	1.09021	1.23858	1.07212	1.01906	1.61678	3.59487	1.05073	1.04871	1.70784
1.13384	1.09025	1.23932	1.07239	1.01975	1.61777	3.59823	1.05325	1.05026	1.70801
1.134	1.09084	1.23937	1.07249	1.02003	1.61867	3.60009	1.05347	1.05395	1.70813
1.13418	1.09103	1.23988	1.07439	1.02085	1.62198	3.60341	1.05381	1.05557	1.70891
1.13439	1.09123	1.23995	1.07574	1.0213	1.62254	3.60479	1.05534	1.05859	1.71049
1.13477	1.09129	1.24039	1.07578	1.02167	1.62387	3.60489	1.05713	1.05954	1.71085
1.13559	1.09149	1.24138	1.07596	1.02293	1.62556	3.60517	1.0574	1.06069	1.71306
1.13607	1.09156	1.24211	1.07822	1.02308	1.6266	3.60607	1.05918	1.06352	1.71431
1.13684	1.09162	1.24234	1.07874	1.0232	1.62838	3.60627	1.06018	1.06638	1.71923
1.13824	1.09171	1.24324	1.07952	1.0233	1.6334	3.61005	1.06194	1.06746	1.72096
1.13883	1.09248	1.24442	1.07965	1.02349	1.63621	3.61225	1.06387	1.06764	1.72315
1.14111	1.09258	1.2445	1.08199	1.02467	1.63696	3.6146	1.06481	1.06961	1.72344
1.14155	1.09272	1.24465	1.08231	1.02537	1.63955	3.61657	1.06562	1.06985	1.72369
1.14201	1.09277	1.24474	1.08529	1.02666	1.6457	3.6176	1.06695	1.0723	1.72401
1.14231	1.09293	1.245	1.08666	1.02676	1.64651	3.61842	1.06748	1.07282	1.72689
1.14261	1.09317	1.24522	1.09084	1.02788	1.64839	3.61997	1.06826	1.07374	1.72785
1.14265	1.09329	1.24718	1.09189	1.02818	1.64989	3.62146	1.0685	1.07405	1.72798
1.14338	1.09376	1.24739	1.0927	1.02826	1.65039	3.62299	1.07097	1.07439	1.7287
1.14384	1.09426	1.24944	1.09387	1.02833	1.65424	3.62391	1.0716	1.07536	1.72909
1.14554	1.09449	1.25138	1.09642	1.02919	1.65548	3.62581	1.07508	1.07627	1.73115
1.14572	1.0951	1.2516	1.09875	1.02948	1.65551	3.62743	1.0751	1.07858	1.73295
1.14736	1.09545	1.2516	1.09916	1.03046	1.65572	3.62774	1.07787	1.07976	1.73303
1.14762	1.09551	1.25168	1.09949	1.03048	1.65605	3.6292	1.08136	1.08054	1.73333
1.14872	1.09566	1.252	1.10123	1.0309	1.65627	3.62956	1.08231	1.08144	1.73565
1.14905	1.09643	1.2521	1.10172	1.03099	1.65731	3.63013	1.08287	1.08189	1.73609
1.14945	1.09734	1.25216	1.10543	1.03113	1.65778	3.63387	1.08457	1.0823	1.73755
1.15129	1.09774	1.25353	1.10667	1.03131	1.65958	3.6348	1.08661	1.0827	1.73865
1.15205	1.09781	1.25453	1.10787	1.03178	1.65986	3.63577	1.08706	1.0833	1.73974
1.15263	1.09787	1.25478	1.11008	1.0319	1.66084	3.63829	1.08795	1.08341	1.73986
1.15293	1.09815	1.25537	1.11156	1.03233	1.66136	3.63889	1.08832	1.0837	1.74009
1.15348	1.09838	1.25571	1.11175	1.03294	1.66721	3.6418	1.0885	1.08589	1.74013
1.15479	1.09874	1.25701	1.1122	1.03327	1.66803	3.64187	1.08893	1.08623	1.74162
1.15527	1.09906	1.25719	1.11284	1.03353	1.67233	3.64515	1.09055	1.09176	1.74209
1.15677	1.09909	1.25884	1.11303	1.03386	1.67369	3.6479	1.09063	1.0948	1.74459
1.15693	1.09911	1.25999	1.12065	1.03399	1.67449	3.65063	1.092	1.09553	1.74483
1.15712	1.09921	1.26015	1.12161	1.03419	1.67534	3.65243	1.09258	1.09569	1.74539
1.15737	1.09929	1.26044	1.12223	1.03434	1.67561	3.65338	1.09416	1.09588	1.74632
1.15821	1.09961	1.26054	1.12282	1.03436	1.67734	3.65583	1.0965	1.09604	1.74732
1.159	1.09973	1.26123	1.12381	1.03475	1.67831	3.65794	1.0977	1.09894	1.74775
1.1592	1.09991	1.26139	1.12382	1.03481	1.68127	3.6585	1.09896	1.09997	1.74968
1.16024	1.09993	1.2618	1.12443	1.03483	1.68305	3.66014	1.10138	1.10036	1.74975
1.16111	1.1005	1.26202	1.12462	1.03492	1.68349	3.66213	1.10211	1.10226	1.74977
1.16203	1.10123	1.26242	1.12618	1.035	1.68376	3.66232	1.10743	1.10421	1.74979
1.16259	1.10131	1.26286	1.128	1.03541	1.68376	3.66246	1.10858	1.10474	1.75467
1.16308	1.10171	1.26468	1.12981	1.03579	1.68432	3.66564	1.10866	1.10844	1.75535
1.16598	1.10236	1.26505	1.13095	1.03621	1.68486	3.66666	1.11069	1.11194	1.75559
1.16647	1.10265	1.26514	1.13137	1.03631	1.68737	3.66702	1.11102	1.11335	1.75791
1.16826	1.10285	1.26517	1.13168	1.03653	1.68906	3.66866	1.11134	1.11344	1.75861
1.16847	1.10302	1.26519	1.13201	1.03663	1.69291	3.66999	1.1165	1.11389	1.75881
1.16892	1.10348	1.26558	1.13243	1.03673	1.69758	3.67347	1.11885	1.11647	1.75952
1.169	1.10352	1.26629	1.13336	1.0371	1.70386	3.67467	1.12212	1.11747	1.76011
1.16933	1.10354	1.26649	1.13341	1.03764	1.70843	3.67525	1.12218	1.11901	1.7615
1.16942	1.10393	1.26719	1.13695	1.0378	1.70932	3.67812	1.12281	1.12041	1.76237
1.16972	1.10397	1.26924	1.1373	1.03842	1.71225	3.67901	1.12541	1.12383	1.7625
1.17233	1.10399	1.26949	1.13803	1.03844	1.71577	3.68015	1.12654	1.12391	1.76284
1.17274	1.10422	1.26974	1.14007	1.03871	1.71637	3.68304	1.1282	1.12449	1.7634
1.17367	1.10506	1.26978	1.14021	1.03872	1.71683	3.68456	1.12865	1.12645	1.76581
1.17389	1.1052	1.26979	1.14141	1.03893	1.71877	3.68734	1.12878	1.12926	1.76637
1.17413	1.10524	1.2699	1.14438	1.03896	1.71975	3.68748	1.12901	1.13126	1.76838
1.17421	1.10544	1.27002	1.14457	1.03925	1.7226	3.68803	1.13129	1.13148	1.76886
1.17427	1.10604	1.27077	1.14846	1.0393	1.72656	3.68858	1.13403	1.13438	1.77122
1.17464	1.1069	1.27233	1.14867	1.0394	1.72659	3.68921	1.13435	1.13624	1.77402
1.17583	1.107	1.27241	1.14986	1.03955	1.72848	3.69033	1.13439	1.13726	1.77456
1.17637	1.10703	1.27342	1.15004	1.03959	1.72867	3.69131	1.13593	1.13858	1.77458
1.17758	1.10765	1.27416	1.15107	1.03977	1.72969	3.69441	1.13594	1.13911	1.77547
1.17796	1.10768	1.27456	1.15125	1.03986	1.73151	3.69501	1.1374	1.13984	1.77615
1.17857	1.10809	1.2747	1.15179	1.03992	1.7337	3.69643	1.1377	1.14278	1.77872
1.17861	1.10834	1.27474	1.15365	1.04009	1.73837	3.69752	1.14566	1.14406	1.77933
1.17871	1.1089	1.27508	1.15504	1.04017	1.74273	3.70079	1.14619	1.14433	1.78014
1.17888	1.10894	1.27634	1.15558	1.0405	1.74573	3.70173	1.14879	1.14532	1.78153
1.17912	1.10924	1.27706	1.15795	1.04074	1.74696	3.70193	1.14908	1.14625	1.78171
1.17964	1.10944	1.27944	1.15945	1.04074	1.74975	3.70195	1.15062	1.14669	1.78192
1.18034	1.10954	1.2798	1.16027	1.04092	1.75342	3.70399	1.15134	1.14741	1.78236
1.18051	1.10957	1.27992	1.16206	1.04099	1.75655	3.70802	1.15367	1.1496	1.78391
1.1808	1.11002	1.28052	1.16243	1.04131	1.75859	3.71256	1.15429	1.14979	1.78513
1.18144	1.11024	1.28141	1.16284	1.04141	1.75904	3.71722	1.15434	1.15077	1.78688
1.18153	1.11054	1.28163	1.16448	1.04152	1.76156	3.72269	1.15588	1.15411	1.78829
1.18243	1.11144	1.28206	1.17142	1.04175	1.76309	3.72441	1.15968	1.15503	1.78902
1.18273	1.11167	1.28214	1.17143	1.042	1.76329	3.72756	1.16214	1.15584	1.79057
1.18293	1.11184	1.28236	1.17151	1.04233	1.76331	3.72805	1.16249	1.15684	1.79214
1.18293	1.11264	1.28256	1.1725	1.04234	1.76382	3.72835	1.16271	1.15811	1.79215
1.18305	1.11285	1.28268	1.17283	1.04235	1.76425	3.72859	1.16322	1.15924	1.79301
1.18357	1.11313	1.28333	1.18044	1.04254	1.76648	3.73122	1.16325	1.15983	1.79357
1.18447	1.11361	1.28353	1.18067	1.04271	1.76694	3.73158	1.16796	1.16113	1.79474
1.18492	1.11411	1.28353	1.18267	1.04291	1.76702	3.73302	1.16853	1.16204	1.79511
1.18536	1.11453	1.28375	1.18623	1.04311	1.76852	3.74079	1.16947	1.16215	1.79807
1.18685	1.11493	1.28389	1.18799	1.04389	1.77364	3.74088	1.17148	1.16537	1.7987
1.18764	1.11499	1.28413	1.18846	1.04405	1.77465	3.74262	1.17195	1.16539	1.80048
1.18965	1.11537	1.28425	1.18871	1.04408	1.77565	3.74613	1.17456	1.16701	1.80088
1.19191	1.11583	1.28443	1.18874	1.04457	1.77927	3.75532	1.17603	1.16849	1.80153
1.19518	1.11589	1.28539	1.19015	1.04503	1.77937	3.75816	1.17688	1.17464	1.80341
1.19545	1.11609	1.28608	1.19025	1.04539	1.78206	3.76069	1.17844	1.17569	1.80401
1.19628	1.11623	1.28667	1.19525	1.04599	1.78319	3.76233	1.17915	1.17654	1.80531
1.19648	1.1164	1.28704	1.19561	1.04609	1.78394	3.76691	1.17927	1.17987	1.80542
1.19658	1.11642	1.28745	1.19715	1.04643	1.78753	3.7704	1.17928	1.17994	1.80554
1.19862	1.11706	1.28748	1.20004	1.04652	1.78794	3.77356	1.1804	1.18087	1.80566
1.19862	1.11727	1.28754	1.2009	1.04679	1.78826	3.77446	1.18234	1.18205	1.80593
1.19864	1.11784	1.28796	1.20488	1.04683	1.79221	3.77699	1.18267	1.18479	1.80677
1.19907	1.11787	1.28948	1.20515	1.04686	1.79383	3.7772	1.18295	1.18871	1.80695
1.20107	1.11803	1.28987	1.20553	1.04708	1.79502	3.7792	1.18415	1.18895	1.80698
1.20299	1.11804	1.29055	1.20604	1.04789	1.79868	3.78547	1.1849	1.19081	1.80711
1.20453	1.11819	1.29136	1.20833	1.04795	1.80068	3.78592	1.18533	1.19157	1.80714
1.20457	1.11827	1.29141	1.20835	1.04809	1.80445	3.78625	1.18542	1.19249	1.80746
1.20488	1.11854	1.29217	1.21023	1.04901	1.80504	3.78766	1.18576	1.19259	1.80827
1.20516	1.11919	1.29218	1.21123	1.04903	1.80597	3.7946	1.18587	1.19268	1.80836
1.20784	1.11925	1.29272	1.21123	1.04908	1.80614	3.795	1.18629	1.19441	1.80863
1.20926	1.11942	1.29399	1.21221	1.04933	1.81038	3.79902	1.18681	1.19446	1.80896
1.21215	1.11983	1.29418	1.21435	1.04937	1.81117	3.80089	1.18799	1.19705	1.80995
1.21334	1.12001	1.29505	1.21537	1.04953	1.81219	3.80111	1.18861	1.19725	1.81087
1.21386	1.1201	1.29573	1.21586	1.05041	1.81256	3.8018	1.18981	1.19792	1.81123
1.21606	1.12018	1.2977	1.21905	1.05084	1.81536	3.80194	1.19287	1.1985	1.81138
1.21744	1.12084	1.29788	1.2195	1.05089	1.81591	3.80196	1.1943	1.20235	1.81639
1.22156	1.12101	1.29795	1.22154	1.05099	1.81625	3.80301	1.19763	1.20583	1.81878
1.22213	1.12116	1.2987	1.22207	1.05101	1.81883	3.80831	1.19867	1.20716	1.8189
1.22318	1.1218	1.29884	1.22296	1.05107	1.82151	3.80834	1.19911	1.20772	1.81937
1.22342	1.12182	1.29901	1.23228	1.05143	1.827	3.81029	1.19929	1.21109	1.81946
1.22387	1.12198	1.29915	1.23432	1.05174	1.83035	3.81324	1.20222	1.2113	1.82126
1.22564	1.12206	1.29992	1.23537	1.05209	1.8321	3.81489	1.20326	1.21143	1.82281
1.22591	1.12209	1.3012	1.23561	1.05209	1.83372	3.81496	1.20514	1.21263	1.8232
1.22701	1.12213	1.30175	1.23742	1.0522	1.83547	3.81574	1.20625	1.2134	1.82357
1.22855	1.1234	1.30275	1.23839	1.05287	1.83581	3.81588	1.20724	1.21351	1.82522
1.22855	1.1237	1.30343	1.23892	1.05305	1.83769	3.81615	1.20736	1.21451	1.82577
1.22953	1.12468	1.30415	1.24209	1.05325	1.84014	3.81989	1.20996	1.21789	1.8275
1.2306	1.12528	1.30526	1.2425	1.05374	1.8407	3.82083	1.21117	1.22205	1.82791
1.23292	1.12567	1.30536	1.24355	1.05428	1.84107	3.82414	1.21428	1.22247	1.82932
1.23459	1.12615	1.3055	1.24537	1.0556	1.8432	3.82526	1.21505	1.2225	1.83036
1.23573	1.12631	1.30569	1.24614	1.05632	1.84446	3.82554	1.21519	1.22251	1.83045
1.23624	1.12655	1.30591	1.24736	1.05633	1.84487	3.82694	1.21555	1.22364	1.83233
1.23658	1.12673	1.30622	1.24877	1.05642	1.8462	3.83036	1.21686	1.22533	1.83375
1.23737	1.12675	1.30704	1.24985	1.05653	1.84683	3.8325	1.21689	1.22629	1.83462
1.23751	1.12715	1.30706	1.25021	1.05719	1.84727	3.83906	1.21775	1.22668	1.83665
1.2396	1.12757	1.30708	1.25222	1.05743	1.84737	3.84095	1.2186	1.23142	1.83717
1.23973	1.12768	1.3082	1.25445	1.05785	1.84844	3.84398	1.22004	1.23209	1.83775
1.23998	1.1278	1.31015	1.25452	1.05806	1.85121	3.84529	1.22174	1.23296	1.83779
1.24078	1.12795	1.31059	1.25675	1.05819	1.85207	3.84797	1.22248	1.23388	1.83787
1.24143	1.12839	1.31087	1.25866	1.0583	1.85595	3.84986	1.22348	1.23465	1.83857
1.24546	1.12881	1.31133	1.25975	1.05896	1.85673	3.85211	1.22372	1.23523	1.83932
1.24753	1.12883	1.31208	1.2602	1.05907	1.85875	3.85285	1.22548	1.23606	1.84233
1.24779	1.12904	1.31345	1.26049	1.0595	1.85918	3.85347	1.22617	1.23713	1.84274
1.24825	1.12906	1.31511	1.26049	1.05975	1.86108	3.85376	1.2269	1.23721	1.84316
1.25059	1.12936	1.31527	1.26068	1.05997	1.86285	3.8538	1.22696	1.23732	1.8436
1.25072	1.12999	1.31537	1.26173	1.06003	1.86473	3.85427	1.22738	1.2374	1.84427
1.25104	1.13002	1.31655	1.26371	1.06067	1.86782	3.85558	1.22754	1.24119	1.84463
1.25111	1.13006	1.31698	1.26577	1.0611	1.873	3.85565	1.22881	1.24168	1.84476
1.2512	1.13023	1.31704	1.26599	1.06121	1.87343	3.85708	1.2292	1.24186	1.84481
1.25177	1.13044	1.31777	1.26944	1.0614	1.87399	3.85926	1.23385	1.24568	1.84536
1.25185	1.13063	1.31817	1.2719	1.0617	1.8789	3.85953	1.2341	1.24569	1.84631
1.25331	1.13104	1.31891	1.27206	1.06194	1.88191	3.85986	1.23512	1.24583	1.84661
1.25531	1.13127	1.31908	1.2734	1.0621	1.88229	3.86045	1.2353	1.24602	1.84675
1.25602	1.1315	1.31957	1.27597	1.06233	1.8824	3.86294	1.23602	1.24613	1.8477
1.25935	1.1322	1.31959	1.27742	1.06243	1.88368	3.86564	1.23703	1.24654	1.84817
1.26168	1.13233	1.32044	1.278	1.06254	1.88421	3.87205	1.23761	1.24953	1.84888
1.26475	1.13239	1.32067	1.27955	1.06269	1.88485	3.87282	1.23898	1.24965	1.85192
1.26504	1.13265	1.32068	1.28071	1.06343	1.88579	3.87417	1.24096	1.25028	1.85203
1.26514	1.13266	1.32171	1.28302	1.06369	1.88613	3.8778	1.24147	1.25113	1.85501
1.26529	1.13336	1.3219	1.28384	1.06376	1.88675	3.87896	1.24177	1.25435	1.8555
1.2657	1.13347	1.32291	1.28417	1.06385	1.88749	3.88092	1.24209	1.26445	1.85552
1.26612	1.13348	1.32443	1.28466	1.06456	1.89009	3.88197	1.24634	1.26732	1.85611
1.26632	1.1335	1.32519	1.28508	1.06457	1.89011	3.88386	1.24733	1.26791	1.85816
1.26635	1.13385	1.32761	1.28564	1.06464	1.89211	3.88392	1.24765	1.27246	1.85887
1.26862	1.13396	1.32952	1.28594	1.0647	1.89359	3.88458	1.24835	1.27255	1.85921
1.26976	1.134	1.32966	1.28869	1.06506	1.8936	3.89169	1.24933	1.27266	1.85973
1.27019	1.13457	1.32978	1.2895	1.06576	1.8963	3.89188	1.25031	1.27662	1.85974
1.27032	1.13472	1.33024	1.29213	1.06627	1.8988	3.89239	1.25112	1.28163	1.862
1.27177	1.13526	1.33107	1.29269	1.06691	1.89893	3.8934	1.25143	1.28265	1.86345
1.27319	1.13545	1.33337	1.29318	1.06697	1.90086	3.89879	1.25231	1.28291	1.86438
1.27326	1.13675	1.33369	1.29916	1.06705	1.90094	3.90135	1.25423	1.28356	1.86499
1.27369	1.13678	1.33453	1.30005	1.06759	1.90419	3.90296	1.25449	1.28543	1.86516
1.27481	1.13697	1.337	1.30247	1.06837	1.90618	3.90387	1.2577	1.28561	1.8654
1.27551	1.13729	1.33729	1.30667	1.06868	1.90757	3.90441	1.25775	1.28892	1.8655
1.27759	1.13743	1.33783	1.30827	1.06903	1.90793	3.91145	1.25818	1.28977	1.86596
1.27864	1.13756	1.33844	1.30959	1.06936	1.91033	3.91517	1.25854	1.29359	1.86681
1.27929	1.13776	1.34037	1.31241	1.06986	1.91572	3.91554	1.25955	1.29547	1.86841
1.27999	1.13801	1.34046	1.31346	1.07061	1.9193	3.91618	1.2605	1.29609	1.87162
1.28041	1.13881	1.34119	1.3152	1.07084	1.92099	3.91798	1.2607	1.29955	1.87298
1.2815	1.13883	1.34253	1.3153	1.07096	1.92496	3.92121	1.2607	1.30225	1.87357
1.28199	1.14023	1.34273	1.31562	1.071	1.92639	3.92324	1.26137	1.30455	1.87434
1.28273	1.14092	1.34356	1.31716	1.0714	1.92696	3.92745	1.2621	1.3054	1.87677
1.28435	1.14112	1.34426	1.31889	1.07205	1.92725	3.92813	1.2624	1.30601	1.87708
1.28512	1.14164	1.34477	1.32163	1.07264	1.9293	3.92831	1.26302	1.30647	1.87787
1.2857	1.14179	1.34582	1.32337	1.07322	1.9309	3.93115	1.26371	1.30826	1.87791
1.28584	1.14181	1.346	1.32442	1.07386	1.93178	3.93287	1.26518	1.30827	1.87818
1.2861	1.14187	1.34626	1.32452	1.0739	1.93661	3.93681	1.26544	1.30842	1.87905
1.28792	1.14335	1.34718	1.32759	1.07451	1.93692	3.93714	1.26573	1.30893	1.87917
1.28914	1.14361	1.34751	1.32815	1.0746	1.93808	3.94004	1.2658	1.30966	1.88008
1.28969	1.14387	1.34822	1.33178	1.07482	1.93832	3.94173	1.26585	1.31112	1.88032
1.29116	1.14487	1.34827	1.3324	1.07492	1.93869	3.94401	1.26802	1.31619	1.88141
1.29453	1.14508	1.35034	1.3334	1.0751	1.94309	3.95169	1.26928	1.31731	1.88353
1.29557	1.14525	1.35044	1.33525	1.07563	1.94326	3.95378	1.2701	1.31802	1.8848
1.29592	1.14531	1.35045	1.33644	1.07588	1.94522	3.95381	1.27012	1.31915	1.88483
1.29635	1.14534	1.35052	1.33757	1.07591	1.94585	3.95492	1.27035	1.31997	1.885
1.29946	1.14545	1.35064	1.33874	1.0771	1.94621	3.95565	1.27062	1.32158	1.88556
1.29957	1.14545	1.35083	1.33974	1.07713	1.94915	3.95838	1.27067	1.32618	1.88568
1.29963	1.14592	1.35098	1.34128	1.07783	1.9496	3.95868	1.27076	1.32626	1.88689
1.30001	1.14618	1.3515	1.34448	1.07799	1.95109	3.96258	1.27128	1.32674	1.88912
1.30074	1.1466	1.35182	1.34482	1.07801	1.95361	3.96294	1.2721	1.33014	1.88921
1.30217	1.14688	1.35239	1.34594	1.07825	1.95403	3.96357	1.27222	1.33023	1.88958
1.30324	1.14786	1.35326	1.34943	1.07883	1.95552	3.96677	1.27358	1.33077	1.89021
1.30345	1.14794	1.35399	1.35039	1.07905	1.95696	3.97653	1.27548	1.33078	1.89309
1.30351	1.14854	1.35413	1.35099	1.07984	1.95839	3.97773	1.27657	1.33213	1.89345
1.3074	1.14866	1.35453	1.35293	1.07994	1.95972	3.97971	1.27695	1.33504	1.89352
1.30808	1.14947	1.35467	1.35728	1.08033	1.95983	3.98086	1.2781	1.3357	1.89588
1.30964	1.15012	1.35528	1.36072	1.08075	1.96187	3.98122	1.27969	1.33612	1.8973
1.30965	1.15048	1.3553	1.36157	1.08076	1.962	3.9918	1.28169	1.33643	1.89961
1.31157	1.15153	1.35738	1.36163	1.08078	1.96233	3.99387	1.28183	1.33812	1.90076
1.3118	1.15189	1.35754	1.36232	1.08084	1.96282	3.99485	1.28239	1.34141	1.90235
1.31197	1.15237	1.35768	1.36473	1.08144	1.9633	3.99516	1.2833	1.34219	1.90316
1.31232	1.1525	1.35857	1.36581	1.08292	1.96542	3.99532	1.28335	1.34652	1.90325
1.31376	1.15275	1.35858	1.36627	1.08294	1.96726	3.996	1.28352	1.3481	1.90396
1.31382	1.1529	1.35901	1.36628	1.08325	1.96773	3.99927	1.28356	1.35293	1.90422
1.3167	1.15378	1.35927	1.36888	1.08356	1.96845	4.00403	1.28398	1.3533	1.90471
1.317	1.15407	1.35972	1.37267	1.08391	1.97027	4.00408	1.28444	1.35373	1.90524
1.31726	1.15471	1.36115	1.37331	1.08394	1.97532	4.00636	1.28627	1.35553	1.9059
1.31805	1.15515	1.36221	1.37336	1.08395	1.97861	4.0066	1.29023	1.35639	1.90654
1.31823	1.15669	1.36241	1.37391	1.08429	1.97871	4.00756	1.29065	1.35647	1.9084
1.32007	1.15757	1.3629	1.37407	1.0844	1.97944	4.00765	1.29292	1.35693	1.91044
1.32054	1.158	1.3635	1.37539	1.08448	1.98069	4.00962	1.29389	1.35831	1.91211
1.32175	1.15923	1.36401	1.37651	1.08452	1.98681	4.01025	1.29441	1.37036	1.91241
1.32183	1.15939	1.36463	1.37874	1.08466	1.99165	4.01144	1.2977	1.37049	1.91352
1.32191	1.15946	1.36465	1.3789	1.0851	1.99274	4.01658	1.29941	1.37051	1.91418
1.32192	1.15965	1.36481	1.38011	1.08515	1.99298	4.01931	1.29941	1.37232	1.91524
1.32204	1.15987	1.36509	1.38157	1.08517	1.99863	4.02006	1.30024	1.37355	1.91538
1.3232	1.1601	1.36515	1.38563	1.08585	2.00227	4.02014	1.3024	1.3748	1.91614
1.32535	1.16011	1.36528	1.38734	1.08595	2.00747	4.02089	1.30277	1.3767	1.91769
1.32676	1.16024	1.36574	1.38745	1.0866	2.00769	4.02498	1.30381	1.38242	1.91948
1.32764	1.16029	1.36578	1.38886	1.08665	2.0127	4.0251	1.30402	1.38311	1.92085
1.32869	1.16067	1.36669	1.38898	1.08778	2.01274	4.02901	1.305	1.38335	1.9242
1.32916	1.16096	1.36691	1.38987	1.08801	2.01438	4.03325	1.30558	1.38407	1.92448
1.3297	1.16136	1.36698	1.39021	1.09027	2.01581	4.03442	1.30804	1.38526	1.92514
1.33028	1.16244	1.36705	1.39022	1.09062	2.01741	4.03765	1.30943	1.38668	1.92518
1.33134	1.16375	1.36711	1.39036	1.09096	2.01766	4.03819	1.31061	1.38895	1.92609
1.33261	1.16381	1.36752	1.39341	1.09134	2.0181	4.04101	1.31114	1.38964	1.92695
1.33299	1.16425	1.36796	1.39458	1.09156	2.01878	4.04301	1.31125	1.38989	1.927
1.33488	1.16462	1.36891	1.39504	1.09183	2.02026	4.04543	1.31254	1.39018	1.92723
1.33494	1.16533	1.36907	1.39552	1.09209	2.02327	4.04801	1.31274	1.39027	1.9273
1.33576	1.16566	1.36949	1.39727	1.0924	2.02795	4.05155	1.31407	1.3939	1.9274
1.33608	1.16586	1.36954	1.39768	1.09337	2.03487	4.06161	1.31529	1.39585	1.93073
1.33832	1.16628	1.36955	1.39795	1.0937	2.03586	4.06353	1.31609	1.39614	1.931
1.3386	1.16637	1.37004	1.39862	1.0939	2.03763	4.07334	1.31614	1.3998	1.93147
1.34215	1.1666	1.37086	1.39959	1.09423	2.04156	4.07664	1.31688	1.40349	1.93255
1.34249	1.16675	1.37131	1.40033	1.09609	2.04275	4.07971	1.31765	1.41267	1.93319
1.34314	1.16707	1.37161	1.40245	1.09629	2.04714	4.08113	1.31785	1.41305	1.93382
1.34349	1.16823	1.37197	1.40356	1.09719	2.06017	4.08195	1.31924	1.41595	1.93452
1.34352	1.16827	1.37281	1.40492	1.09737	2.06195	4.09191	1.31955	1.41665	1.93511
1.34385	1.16895	1.37361	1.40541	1.09744	2.06329	4.09608	1.32202	1.42308	1.93674
1.34452	1.16945	1.37416	1.40583	1.0975	2.06357	4.10052	1.32276	1.42344	1.93691
1.3456	1.16949	1.37454	1.40615	1.09781	2.06461	4.10154	1.32367	1.4236	1.93693
1.34655	1.17027	1.37454	1.40678	1.09831	2.06933	4.10188	1.32567	1.42541	1.93696
1.34753	1.17047	1.37494	1.40678	1.09868	2.06977	4.1019	1.32676	1.42626	1.93803
1.35081	1.17072	1.37526	1.40752	1.09887	2.07086	4.10509	1.32718	1.42779	1.93813
1.35082	1.17122	1.37579	1.41133	1.09936	2.07121	4.10558	1.32803	1.43289	1.93843
1.35115	1.1714	1.37762	1.41209	1.09966	2.07126	4.10885	1.32814	1.43517	1.94147
1.35204	1.17176	1.37861	1.41271	1.09976	2.07252	4.11142	1.32829	1.4361	1.94259
1.35262	1.17184	1.3808	1.41288	1.10013	2.07286	4.11399	1.32889	1.43676	1.94266
1.35282	1.17208	1.38323	1.41416	1.10042	2.07546	4.11681	1.33044	1.43732	1.94434
1.35348	1.1722	1.38369	1.41669	1.10063	2.07725	4.11697	1.33103	1.44446	1.94729
1.35421	1.17239	1.38378	1.41729	1.10132	2.0795	4.11983	1.33186	1.44517	1.94829
1.35456	1.17257	1.38391	1.4173	1.10161	2.07991	4.1309	1.33265	1.44579	1.94834
1.35516	1.17346	1.3846	1.4203	1.10177	2.08113	4.13404	1.33317	1.45372	1.94855
1.35529	1.17377	1.38461	1.42031	1.10247	2.08342	4.13644	1.33341	1.45385	1.95036
1.35816	1.17503	1.38563	1.42179	1.1025	2.08433	4.13661	1.33385	1.45731	1.95072
1.35844	1.17541	1.38563	1.42414	1.10275	2.08527	4.13741	1.33548	1.4578	1.95134
1.35989	1.17614	1.3863	1.42548	1.10296	2.08577	4.13978	1.33696	1.45876	1.95135
1.36004	1.17636	1.38704	1.42661	1.10386	2.08621	4.14537	1.33718	1.46098	1.95838
1.36204	1.17677	1.38737	1.42736	1.10434	2.08928	4.14673	1.33734	1.4635	1.96137
1.36215	1.17681	1.38794	1.42878	1.10462	2.0936	4.15067	1.3379	1.4661	1.96171
1.36255	1.17684	1.38806	1.42974	1.10615	2.09568	4.15474	1.33996	1.46991	1.96177
1.36283	1.17796	1.38809	1.43068	1.10624	2.09629	4.16223	1.34004	1.47219	1.96299
1.36376	1.17832	1.38823	1.43153	1.10635	2.09964	4.16429	1.34007	1.47369	1.96332
1.36545	1.17875	1.38968	1.43274	1.10637	2.1004	4.16777	1.34014	1.47418	1.96361
1.36622	1.17913	1.38984	1.43367	1.10663	2.10149	4.17714	1.34132	1.47435	1.96414
1.36823	1.17918	1.39007	1.43374	1.10676	2.1015	4.17845	1.34168	1.47654	1.96439
1.36862	1.17936	1.39067	1.43382	1.10684	2.10409	4.18412	1.34188	1.47865	1.96712
1.36944	1.17978	1.39092	1.43446	1.10733	2.10815	4.18905	1.34402	1.47937	1.96785
1.36975	1.18023	1.39247	1.43466	1.10792	2.11343	4.19551	1.34427	1.48009	1.96888
1.37001	1.18213	1.39274	1.43526	1.1084	2.11367	4.19755	1.34464	1.48297	1.96943
1.37128	1.18265	1.39423	1.43703	1.10878	2.11389	4.20291	1.34521	1.4873	1.96993
1.37157	1.18287	1.39515	1.43717	1.1094	2.11541	4.20298	1.34547	1.48954	1.97204
1.37162	1.18315	1.3955	1.43792	1.10963	2.11783	4.20485	1.3455	1.49007	1.97367
1.37244	1.18475	1.39568	1.44481	1.11036	2.11874	4.20933	1.34685	1.49033	1.974
1.37283	1.18488	1.39617	1.44545	1.11131	2.11874	4.2128	1.34782	1.49138	1.97455
1.37653	1.18561	1.39642	1.44763	1.11139	2.11903	4.21477	1.34945	1.49213	1.97474
1.37807	1.18571	1.39676	1.44788	1.1116	2.11923	4.21586	1.35035	1.49506	1.97589
1.37951	1.18681	1.39731	1.44954	1.11364	2.12208	4.21688	1.35049	1.49516	1.97694
1.37969	1.18699	1.3983	1.45156	1.11389	2.12263	4.21691	1.35143	1.49594	1.97716
1.37991	1.18772	1.39874	1.45268	1.114	2.12277	4.21915	1.35224	1.49643	1.97791
1.38009	1.18906	1.39897	1.45329	1.11431	2.12748	4.22152	1.35237	1.49667	1.97864
1.38017	1.18928	1.39912	1.45586	1.11436	2.1297	4.22248	1.35494	1.49863	1.98002
1.38207	1.18935	1.3993	1.45628	1.11446	2.1308	4.23333	1.35519	1.50068	1.9822
1.38247	1.18969	1.401	1.45664	1.11459	2.13291	4.24174	1.35669	1.50392	1.98231
1.38306	1.19062	1.4015	1.45803	1.11478	2.13523	4.24206	1.3595	1.50914	1.98231
1.38411	1.19093	1.40158	1.4583	1.11509	2.1354	4.25022	1.36058	1.50972	1.98355
1.38416	1.19115	1.40198	1.45874	1.11556	2.13927	4.25271	1.36131	1.51018	1.98411
1.38419	1.19143	1.40223	1.45874	1.11565	2.13949	4.25666	1.36138	1.51191	1.98431
1.38439	1.19164	1.40299	1.45989	1.11569	2.13972	4.26168	1.36373	1.51196	1.98565
1.38459	1.19197	1.40341	1.4603	1.11591	2.14398	4.26626	1.36432	1.51307	1.98571
1.38459	1.19285	1.40606	1.46169	1.11591	2.14581	4.26769	1.36469	1.51446	1.98642
1.38557	1.19437	1.40632	1.46187	1.11607	2.14672	4.27805	1.36586	1.51483	1.98649
1.38645	1.19458	1.40648	1.46214	1.11608	2.14767	4.28164	1.36686	1.51557	1.98651
1.38744	1.19491	1.40788	1.4631	1.11721	2.15132	4.28422	1.36736	1.51722	1.98795
1.38856	1.19515	1.40866	1.46448	1.11739	2.15305	4.28674	1.36892	1.52041	1.98853
1.39179	1.19566	1.40874	1.46647	1.11743	2.15402	4.28816	1.37036	1.52047	1.98889
1.39372	1.19576	1.40884	1.46707	1.11781	2.15479	4.29042	1.37107	1.52307	1.98917
1.39408	1.19649	1.40888	1.46821	1.11808	2.15492	4.29511	1.37221	1.52484	1.98946
1.39582	1.19688	1.40892	1.46874	1.1184	2.1568	4.29615	1.37334	1.52497	1.9895
1.39584	1.19712	1.40893	1.46954	1.11913	2.15732	4.29773	1.37425	1.52548	1.98963
1.39789	1.19747	1.40897	1.4698	1.11956	2.15748	4.30218	1.37852	1.53623	1.98997
1.39929	1.19779	1.40915	1.47018	1.11976	2.15849	4.31239	1.37868	1.53669	1.99285
1.39938	1.19894	1.40923	1.47453	1.12067	2.16021	4.32515	1.37922	1.53771	1.99319
1.39941	1.19916	1.40949	1.4751	1.12075	2.16222	4.33327	1.38013	1.53924	1.99338
1.4001	1.1996	1.40961	1.47791	1.12087	2.16409	4.33523	1.38243	1.54318	1.99499
1.40064	1.20002	1.41034	1.47891	1.12146	2.16447	4.34336	1.3825	1.54378	1.99529
1.4013	1.20006	1.41052	1.47914	1.12218	2.16618	4.34678	1.38296	1.54379	1.99654
1.40203	1.20012	1.41083	1.48032	1.12222	2.1681	4.35073	1.38361	1.54656	1.99671
1.40223	1.20024	1.4109	1.48102	1.12307	2.17047	4.35688	1.38441	1.55439	1.99704
1.40523	1.20031	1.41098	1.48391	1.12331	2.17202	4.36471	1.38451	1.55493	1.99926
1.4053	1.20163	1.41112	1.4847	1.12379	2.17646	4.36907	1.38515	1.55526	1.99986
1.40681	1.20218	1.41161	1.4851	1.12467	2.17659	4.37041	1.38669	1.55585	2.00253
1.40779	1.20242	1.41228	1.48544	1.12478	2.17879	4.37048	1.38755	1.55787	2.00452
1.40847	1.20268	1.41336	1.48584	1.12492	2.17954	4.37126	1.38772	1.55811	2.00602
1.40961	1.20302	1.41337	1.48623	1.12498	2.1807	4.37844	1.38794	1.55981	2.00786
1.41034	1.20312	1.41439	1.48633	1.12585	2.18413	4.37912	1.3899	1.56732	2.00926
1.4108	1.20316	1.4154	1.48758	1.12641	2.18473	4.38314	1.39185	1.57361	2.00929
1.41141	1.20335	1.41655	1.48832	1.12669	2.18632	4.38799	1.39188	1.57392	2.01182
1.41301	1.2037	1.41671	1.48975	1.12736	2.18647	4.38848	1.39217	1.57784	2.01259
1.41349	1.20455	1.41701	1.49182	1.12756	2.18752	4.39019	1.39251	1.579	2.01301
1.41373	1.20478	1.41714	1.49249	1.12779	2.18948	4.39444	1.39258	1.58143	2.01357
1.4147	1.20553	1.4183	1.49256	1.1278	2.19216	4.39961	1.39307	1.58191	2.01479
1.41492	1.20584	1.41856	1.49285	1.12784	2.19306	4.40698	1.39372	1.58334	2.01574
1.41509	1.20598	1.41952	1.49352	1.12821	2.19342	4.40699	1.39617	1.58373	2.01593
1.41752	1.20604	1.41956	1.4953	1.12852	2.19383	4.44269	1.39874	1.58549	2.01709
1.41924	1.2062	1.41965	1.49655	1.12875	2.19625	4.44431	1.39958	1.58554	2.01717
1.41978	1.2065	1.42016	1.49798	1.12893	2.19687	4.44524	1.40208	1.58853	2.01732
1.41995	1.20681	1.42076	1.49863	1.12908	2.19839	4.45026	1.40365	1.58936	2.01808
1.42004	1.20716	1.42106	1.49963	1.12913	2.19919	4.45148	1.4046	1.58946	2.01833
1.42042	1.20826	1.42116	1.49977	1.12927	2.20035	4.45736	1.40511	1.59126	2.01862
1.42155	1.20888	1.42171	1.50055	1.12934	2.20068	4.47335	1.40708	1.59332	2.02018
1.42173	1.20906	1.42234	1.50085	1.12938	2.20252	4.47977	1.40951	1.59367	2.02233
1.42588	1.2092	1.42279	1.50515	1.12946	2.20413	4.4836	1.4108	1.59408	2.0233
1.42629	1.20962	1.42284	1.50532	1.12948	2.20476	4.48378	1.41092	1.59423	2.02359
1.42748	1.21043	1.42287	1.50544	1.12952	2.20516	4.4958	1.41491	1.59617	2.02548
1.42834	1.21159	1.42412	1.50863	1.12974	2.20545	4.49667	1.41557	1.59794	2.02549
1.42852	1.21161	1.42425	1.50893	1.13059	2.20626	4.50211	1.41658	1.59875	2.02617
1.42901	1.21163	1.42541	1.50973	1.13061	2.20643	4.51519	1.41704	1.59885	2.02799
1.42924	1.2117	1.42581	1.51085	1.13079	2.20714	4.52387	1.41828	1.59935	2.028
1.42981	1.21177	1.42606	1.5114	1.13085	2.20845	4.53231	1.41873	1.60084	2.02816
1.43022	1.21182	1.42639	1.51265	1.13132	2.20846	4.56461	1.41904	1.60359	2.02909
1.43193	1.21238	1.42639	1.51347	1.13137	2.20922	4.56613	1.41967	1.60562	2.03003
1.43203	1.21456	1.42647	1.51362	1.13141	2.21119	4.57327	1.41973	1.60578	2.03086
1.4327	1.21514	1.42647	1.51647	1.13142	2.21543	4.57444	1.42109	1.60661	2.03144
1.43299	1.21748	1.4271	1.51793	1.13144	2.21602	4.57843	1.42111	1.60744	2.03179
1.43415	1.21768	1.42725	1.51828	1.13184	2.21656	4.58144	1.42123	1.60759	2.03196
1.43463	1.21867	1.4306	1.52137	1.13185	2.21837	4.58486	1.42139	1.61051	2.03307
1.43619	1.21931	1.43115	1.52325	1.13189	2.21856	4.58573	1.42211	1.61611	2.03357
1.43752	1.22033	1.43126	1.52372	1.13202	2.22094	4.59007	1.42224	1.61624	2.03422
1.43803	1.22059	1.43147	1.52403	1.13222	2.22454	4.59066	1.42231	1.61751	2.03563
1.43853	1.22079	1.4336	1.52432	1.13227	2.2253	4.59432	1.42232	1.61789	2.03572
1.43887	1.22089	1.43416	1.5249	1.13247	2.22903	4.59498	1.42239	1.6185	2.03588
1.44383	1.2214	1.43606	1.52585	1.13257	2.22923	4.59621	1.42375	1.62179	2.0415
1.44398	1.22155	1.43636	1.52596	1.13276	2.22994	4.59716	1.42489	1.62232	2.04285
1.44597	1.22191	1.43652	1.52707	1.13282	2.23427	4.59981	1.42514	1.62484	2.04335
1.44697	1.22233	1.43809	1.52907	1.13308	2.23663	4.61166	1.42571	1.62587	2.04377
1.44771	1.22328	1.43838	1.53052	1.13311	2.2414	4.61444	1.42596	1.62668	2.04423
1.44785	1.22375	1.43863	1.53299	1.13321	2.24152	4.62327	1.42825	1.6321	2.0477
1.44862	1.22468	1.43893	1.53466	1.13321	2.24295	4.62527	1.42858	1.6332	2.04777
1.44877	1.22508	1.43932	1.54104	1.13329	2.24551	4.63065	1.42862	1.63908	2.04918
1.44878	1.22592	1.44016	1.54231	1.13388	2.24601	4.63553	1.42877	1.6395	2.05338
1.44952	1.22624	1.44036	1.54344	1.13444	2.24758	4.63631	1.42904	1.63969	2.05389
1.44981	1.22638	1.44043	1.54403	1.13452	2.25189	4.63912	1.4308	1.64024	2.05495
1.45053	1.22644	1.443	1.54459	1.13456	2.25223	4.64439	1.43091	1.6407	2.05578
1.45354	1.22666	1.44316	1.54812	1.13468	2.25354	4.64711	1.43367	1.64082	2.05658
1.45357	1.22848	1.44385	1.54813	1.13469	2.25457	4.65119	1.43491	1.64195	2.05686
1.45618	1.22854	1.44469	1.54886	1.13474	2.25499	4.69249	1.43691	1.64407	2.05707
1.45688	1.22867	1.44729	1.54982	1.13475	2.25525	4.69725	1.43804	1.64645	2.06065
1.45695	1.22932	1.44755	1.55075	1.13483	2.25723	4.70491	1.43862	1.64778	2.06139
1.45851	1.22983	1.44768	1.55084	1.13502	2.259	4.71308	1.43908	1.6479	2.06247
1.45883	1.23044	1.44786	1.55105	1.13514	2.26483	4.71912	1.44121	1.64793	2.06367
1.4592	1.23149	1.44845	1.55225	1.13515	2.26518	4.73196	1.44213	1.64802	2.06401
1.46113	1.23159	1.44875	1.55305	1.13521	2.2658	4.73673	1.44428	1.6482	2.06447
1.46179	1.23184	1.44879	1.5536	1.13528	2.26903	4.7444	1.44562	1.65457	2.0673
1.46229	1.23201	1.4489	1.55395	1.13558	2.26962	4.74471	1.45076	1.65707	2.07183
1.46252	1.23249	1.44894	1.55438	1.13577	2.2702	4.74474	1.45079	1.66046	2.07219
1.46327	1.23319	1.44909	1.55648	1.13609	2.27192	4.75628	1.45111	1.66235	2.07283
1.46455	1.23339	1.44971	1.56052	1.1363	2.27651	4.76104	1.45157	1.6629	2.07474
1.46866	1.2335	1.44981	1.56075	1.13633	2.27786	4.76714	1.452	1.66342	2.07696
1.46976	1.23426	1.45062	1.56157	1.1366	2.27936	4.77432	1.45205	1.66345	2.0771
1.47075	1.23446	1.45211	1.56295	1.13693	2.28316	4.77844	1.45266	1.66375	2.07722
1.47114	1.23532	1.45243	1.56353	1.13695	2.28487	4.78721	1.45408	1.66525	2.07863
1.4733	1.23551	1.45258	1.56381	1.13698	2.28927	4.80441	1.45881	1.66558	2.08015
1.47347	1.23635	1.4533	1.56435	1.137	2.28943	4.81109	1.46023	1.66804	2.08041
1.47457	1.23655	1.45343	1.56618	1.13704	2.2896	4.82787	1.46182	1.67033	2.08135
1.47762	1.23658	1.45417	1.5674	1.13712	2.29004	4.83222	1.46242	1.67054	2.08184
1.48137	1.23745	1.45429	1.5677	1.13729	2.29313	4.84198	1.46313	1.67171	2.08225
1.48187	1.23923	1.45462	1.56851	1.13729	2.29764	4.84308	1.46364	1.67378	2.08247
1.48287	1.23992	1.45511	1.56928	1.13766	2.29838	4.84891	1.46393	1.67382	2.0852
1.48442	1.24026	1.45542	1.57058	1.13797	2.29839	4.87559	1.46442	1.67403	2.08567
1.48477	1.24046	1.45543	1.57463	1.13811	2.29971	4.8904	1.4649	1.6761	2.08721
1.485	1.24142	1.45562	1.57573	1.13815	2.30089	4.8962	1.46693	1.67748	2.08742
1.48794	1.24183	1.45664	1.5794	1.13817	2.30099	4.9054	1.46769	1.67892	2.08759
1.48886	1.24186	1.45668	1.57952	1.13826	2.30145	4.90799	1.46777	1.67926	2.08841
1.49012	1.24224	1.45722	1.57982	1.13844	2.30164	4.92984	1.4695	1.68052	2.08859
1.49086	1.24301	1.45828	1.58077	1.13873	2.30265	4.94026	1.46994	1.68216	2.08883
1.4926	1.24319	1.45887	1.5817	1.13883	2.30385	4.94566	1.47163	1.68225	2.08976
1.49306	1.24339	1.45946	1.58328	1.1389	2.30546	4.96786	1.47186	1.68238	2.08984
1.49309	1.24431	1.46123	1.58362	1.13901	2.30649	4.98194	1.47231	1.68638	2.09019
1.49352	1.24637	1.46212	1.58385	1.1394	2.30759	4.98897	1.47346	1.68733	2.09148
1.49353	1.24667	1.46217	1.58554	1.13957	2.30764	4.9929	1.474	1.68919	2.09246
1.49601	1.24796	1.46273	1.58719	1.13965	2.31175	4.99581	1.47564	1.69292	2.09269
1.49679	1.24916	1.46306	1.58724	1.13981	2.31302	5.00411	1.47679	1.69313	2.09278
1.49815	1.24971	1.46345	1.58773	1.13994	2.31645	5.01496	1.47796	1.69428	2.09344
1.49934	1.24993	1.46366	1.58998	1.13995	2.31776	5.06192	1.47909	1.69475	2.09416
1.50015	1.25167	1.4639	1.59037	1.13999	2.31851	5.07102	1.48025	1.69499	2.09462
1.50064	1.25183	1.46391	1.59082	1.14024	2.32071	5.0894	1.48079	1.70029	2.09593
1.5016	1.25234	1.46402	1.59279	1.14026	2.32083	5.14787	1.48158	1.70062	2.09685
1.50392	1.25256	1.46466	1.59455	1.14047	2.32192	5.15864	1.48186	1.70158	2.09812
1.50481	1.25529	1.46571	1.59796	1.14047	2.32236	5.1594	1.4822	1.70471	2.09917
1.50945	1.25546	1.46599	1.60063	1.14055	2.32435	5.1616	1.48226	1.70486	2.10086
1.51035	1.25549	1.46606	1.60186	1.14071	2.32702	5.18498	1.48281	1.71506	2.10096
1.51305	1.25608	1.4669	1.60278	1.14083	2.32806	5.18807	1.48365	1.71531	2.10176
1.51359	1.25763	1.46703	1.60324	1.14092	2.33284	5.19693	1.48477	1.71725	2.10277
1.51475	1.25929	1.46712	1.60345	1.14108	2.33543	5.20688	1.48558	1.71752	2.10634
1.51833	1.25974	1.46739	1.60361	1.14146	2.33577	5.21054	1.48594	1.71755	2.10647
1.51868	1.26005	1.46778	1.60685	1.1418	2.3369	5.22811	1.4867	1.71818	2.10723
1.51889	1.26062	1.46889	1.61086	1.14198	2.33727	5.24585	1.48733	1.71842	2.10726
1.51904	1.26105	1.46978	1.61142	1.14213	2.33881	5.25152	1.48943	1.71862	2.10848
1.51937	1.26192	1.47005	1.61151	1.14213	2.33927	5.27621	1.48977	1.72386	2.10927
1.52014	1.26205	1.47025	1.61155	1.14218	2.33949	5.29964	1.49288	1.72961	2.10934
1.52023	1.26245	1.47141	1.61224	1.14229	2.34284	5.31196	1.49303	1.73212	2.11309
1.52033	1.26264	1.47186	1.61247	1.14245	2.34436	5.32927	1.49355	1.73251	2.11345
1.52044	1.26285	1.47192	1.61481	1.14248	2.3449	5.33628	1.49567	1.73251	2.11428
1.52155	1.26296	1.47325	1.61657	1.14263	2.3455	5.36246	1.49631	1.73367	2.11485
1.52156	1.26346	1.47327	1.61736	1.14281	2.34615	5.39555	1.49685	1.73384	2.11515
1.52482	1.26401	1.47421	1.61797	1.14334	2.34678	5.41268	1.49728	1.73599	2.11599
1.52521	1.26404	1.47469	1.61827	1.14342	2.3471	5.42518	1.49779	1.74017	2.11674
1.52593	1.26438	1.47481	1.61837	1.14347	2.34716	5.42978	1.50082	1.74047	2.11921
1.52622	1.2649	1.47519	1.61919	1.14373	2.34941	5.481	1.50257	1.74404	2.11998
1.52663	1.26551	1.47536	1.62074	1.14384	2.35005	5.54986	1.50324	1.74424	2.11999
1.52709	1.26636	1.47573	1.6235	1.14387	2.35028	5.5528	1.50415	1.74602	2.12028
1.52874	1.26682	1.47638	1.62604	1.14393	2.35039	5.55644	1.50609	1.74722	2.12653
1.52931	1.26778	1.47757	1.62742	1.1443	2.35355	5.55873	1.50614	1.74762	2.12683
1.53013	1.26837	1.47788	1.6277	1.14435	2.35382	5.58481	1.50677	1.74775	2.1296
1.53136	1.26968	1.47802	1.62812	1.14442	2.35385	5.58982	1.50755	1.74949	2.12989
1.53304	1.27008	1.47804	1.63112	1.14442	2.35502	5.61401	1.50842	1.75133	2.1307
1.53512	1.27047	1.47823	1.63288	1.14443	2.35628	5.6171	1.50909	1.75205	2.13176
1.53544	1.27085	1.47844	1.63338	1.14456	2.35934	5.7059	1.50922	1.75289	2.13255
1.53545	1.27093	1.47959	1.63395	1.14463	2.36174	5.74462	1.51103	1.75344	2.13371
1.53664	1.27122	1.47973	1.63465	1.14464	2.36438	5.78483	1.51507	1.75346	2.13628
1.53751	1.27227	1.47977	1.63818	1.14465	2.36542	5.79464	1.51643	1.75459	2.13842
1.53921	1.27265	1.47978	1.63881	1.14467	2.3686	6.08836	1.51754	1.7567	2.14155
1.54058	1.27265	1.48058	1.64165	1.14479	2.3688	0.208267	1.51819	1.75687	2.14228
1.54473	1.27271	1.48171	1.64181	1.14499	2.36961	0.766489	1.51822	1.75769	2.14286
1.54511	1.27306	1.48173	1.64319	1.14508	2.37017	0.783175	1.51848	1.75844	2.14389
1.54561	1.2737	1.4827	1.64412	1.14555	2.37038	0.831954	1.51881	1.75897	2.14421
1.54744	1.27386	1.48296	1.64553	1.14561	2.37139	0.833441	1.51881	1.75965	2.14651
1.54753	1.27392	1.48501	1.64564	1.14572	2.37306	0.851999	1.51968	1.75998	2.14758
1.54966	1.27405	1.48509	1.6458	1.1462	2.37411	0.863107	1.51983	1.7611	2.14803
1.55086	1.27571	1.48522	1.64754	1.14635	2.37459	0.863336	1.52006	1.76346	2.14824
1.5509	1.27747	1.48539	1.64927	1.14662	2.37531	0.883344	1.5214	1.76367	2.14914
1.55206	1.27824	1.48551	1.65128	1.14666	2.37605	0.883477	1.52192	1.76678	2.14981
1.55297	1.27852	1.48604	1.65135	1.14673	2.37611	0.889394	1.52196	1.76834	2.15282
1.55399	1.27888	1.48674	1.65175	1.14688	2.3762	0.891399	1.52277	1.76836	2.15301
1.55443	1.27907	1.48792	1.65238	1.14703	2.37663	0.90724	1.52359	1.76913	2.15304
1.55512	1.27918	1.48842	1.65365	1.14736	2.3776	0.925926	1.52595	1.77139	2.15839
1.55584	1.27947	1.49015	1.65418	1.14736	2.3796	0.932944	1.52652	1.77266	2.15881
1.55675	1.27978	1.49099	1.65494	1.14743	2.38104	0.940322	1.52784	1.7748	2.15952
1.55715	1.27992	1.49108	1.65613	1.14791	2.38332	0.945248	1.52905	1.7756	2.15981
1.5577	1.28175	1.49169	1.65703	1.14882	2.38363	0.947557	1.5291	1.77896	2.16181
1.55833	1.28271	1.49202	1.65728	1.15108	2.38432	0.948317	1.52915	1.77963	2.16207
1.55889	1.28281	1.49246	1.6574	1.15138	2.38465	0.958458	1.52964	1.77998	2.1621
1.55894	1.28286	1.4943	1.65784	1.15201	2.38866	0.960077	1.53005	1.77998	2.16253
1.56025	1.28506	1.49434	1.66057	1.15262	2.39095	0.961954	1.53019	1.78484	2.16341
1.56335	1.28573	1.49471	1.66062	1.15315	2.3912	0.968338	1.53389	1.78509	2.16437
1.56343	1.2874	1.49612	1.66152	1.15424	2.3914	0.977105	1.5348	1.7856	2.16535
1.56505	1.28792	1.49637	1.66199	1.15506	2.39283	0.979998	1.53514	1.78594	2.1654
1.56563	1.28837	1.49648	1.66273	1.1553	2.3933	0.982387	1.53516	1.78616	2.16635
1.5659	1.28932	1.49837	1.66284	1.15576	2.39449	0.983347	1.53546	1.78655	2.1665
1.56765	1.29031	1.49842	1.66419	1.15581	2.3978	0.987652	1.53556	1.78783	2.17028
1.56812	1.29065	1.49854	1.66533	1.15589	2.39932	0.98967	1.53637	1.7881	2.17179
1.56884	1.29266	1.49886	1.66933	1.15688	2.40262	0.990022	1.53845	1.78843	2.17246
1.57088	1.29272	1.4991	1.66978	1.15729	2.40376	0.990333	1.53878	1.78927	2.17318
1.57122	1.29366	1.49913	1.67106	1.15731	2.40424	0.991531	1.53968	1.79031	2.17334
1.57188	1.29435	1.49915	1.67131	1.15735	2.40732	0.992304	1.54244	1.79113	2.17352
1.57271	1.29605	1.49977	1.67268	1.15744	2.40908	0.996367	1.54263	1.79169	2.17526
1.57282	1.29622	1.50012	1.67274	1.15786	2.41343	1.00008	1.54524	1.79169	2.17947
1.57345	1.29812	1.5016	1.67332	1.15821	2.41487	1.00156	1.54538	1.79307	2.17984
1.57502	1.29835	1.50198	1.6739	1.15831	2.41551	1.002	1.54545	1.79527	2.18326
1.5778	1.29919	1.50204	1.67569	1.15837	2.42044	1.00384	1.54581	1.79591	2.18502
1.57925	1.30078	1.5023	1.67696	1.15901	2.42283	1.0045	1.54621	1.79732	2.18523
1.57954	1.30383	1.50255	1.67783	1.15904	2.42519	1.00468	1.54623	1.79905	2.18881
1.58078	1.30426	1.50329	1.6779	1.15921	2.42675	1.00855	1.54673	1.7996	2.18931
1.58214	1.305	1.50529	1.67802	1.15953	2.42684	1.00924	1.54676	1.79973	2.18957
1.5846	1.30574	1.50539	1.67835	1.15975	2.4274	1.01198	1.54823	1.80001	2.19142
1.58838	1.30609	1.50623	1.67955	1.15983	2.42769	1.01556	1.54842	1.80387	2.19303
1.58924	1.30674	1.50624	1.68044	1.16104	2.42854	1.0157	1.55001	1.80435	2.1938
1.59186	1.30742	1.50691	1.68316	1.16151	2.43043	1.01734	1.55018	1.80517	2.19476
1.59299	1.30992	1.50736	1.68376	1.16157	2.4305	1.0192	1.55039	1.80755	2.19631
1.59315	1.31306	1.50785	1.6847	1.16227	2.43126	1.01978	1.55141	1.80758	2.19653
1.59397	1.31342	1.50807	1.68476	1.16256	2.43281	1.01994	1.55218	1.80771	2.19703
1.59403	1.31406	1.50839	1.685	1.16273	2.43281	1.02095	1.55259	1.81045	2.1972
1.59445	1.31455	1.50869	1.68621	1.16292	2.44034	1.02121	1.55271	1.81135	2.19751
1.59661	1.31489	1.50877	1.6876	1.16336	2.44076	1.0216	1.55386	1.81246	2.19797
1.59797	1.31494	1.50959	1.68827	1.1641	2.44126	1.02225	1.55407	1.81404	2.19813
1.59895	1.31564	1.51012	1.68836	1.16608	2.44313	1.02241	1.55414	1.81499	2.19819
1.59916	1.31609	1.51013	1.68969	1.16627	2.44398	1.02242	1.55539	1.81507	2.19956
1.60079	1.31698	1.51057	1.6902	1.16677	2.44626	1.0225	1.55566	1.81804	2.20097
1.6011	1.31725	1.51077	1.69257	1.16685	2.44676	1.02299	1.55615	1.8208	2.20131
1.60295	1.3179	1.5108	1.6927	1.16827	2.44688	1.02328	1.55655	1.8218	2.2016
1.60425	1.31815	1.51092	1.69372	1.16878	2.44692	1.02333	1.55658	1.82299	2.20171
1.60591	1.32006	1.51131	1.694	1.16898	2.44735	1.02365	1.55658	1.82313	2.20423
1.60597	1.32047	1.51216	1.69459	1.16968	2.44904	1.02373	1.55679	1.82387	2.20426
1.60622	1.32091	1.51263	1.69556	1.16981	2.44917	1.02389	1.55792	1.82535	2.20467
1.60655	1.32251	1.51376	1.69628	1.17	2.45074	1.02389	1.55981	1.82703	2.20591
1.60702	1.3231	1.51465	1.69668	1.17022	2.45162	1.02398	1.56045	1.82888	2.20625
1.60704	1.32317	1.51479	1.69792	1.17082	2.45265	1.02436	1.5613	1.82946	2.20663
1.60882	1.32484	1.51501	1.69888	1.17226	2.45269	1.02449	1.56282	1.83098	2.20764
1.609	1.32501	1.51617	1.69937	1.17232	2.4544	1.02455	1.56337	1.83143	2.20831
1.60934	1.32546	1.51628	1.7013	1.17247	2.45463	1.02473	1.56461	1.8316	2.20868
1.61111	1.32634	1.51699	1.70268	1.17274	2.4547	1.02507	1.56543	1.83388	2.20915
1.61122	1.32911	1.51714	1.70429	1.1731	2.45649	1.02508	1.56578	1.83418	2.20946
1.6113	1.33026	1.5172	1.70619	1.17372	2.45751	1.0251	1.567	1.83643	2.21028
1.61263	1.33224	1.51732	1.70639	1.17382	2.46158	1.02547	1.56822	1.837	2.2104
1.61456	1.33319	1.51875	1.70821	1.17427	2.46483	1.02551	1.56875	1.83885	2.21141
1.61641	1.33506	1.5197	1.70844	1.17431	2.46726	1.02558	1.57042	1.83913	2.21148
1.61658	1.33655	1.51987	1.70953	1.17446	2.46829	1.02565	1.5711	1.84172	2.21151
1.6168	1.33702	1.51991	1.70953	1.17455	2.46922	1.02574	1.5726	1.84185	2.21208
1.61683	1.33726	1.52042	1.71028	1.17479	2.46986	1.02599	1.57379	1.84191	2.21219
1.61805	1.33745	1.52046	1.71086	1.175	2.47	1.02601	1.57384	1.84245	2.21291
1.61866	1.33883	1.52099	1.71112	1.17524	2.47082	1.02619	1.57398	1.84337	2.21355
1.61939	1.33938	1.52106	1.71205	1.1754	2.47242	1.02621	1.57401	1.84437	2.21411
1.61972	1.34064	1.52197	1.71208	1.1754	2.47385	1.02623	1.57488	1.84603	2.21755
1.62015	1.3413	1.52197	1.71221	1.1755	2.47628	1.02629	1.57556	1.84634	2.21875
1.62049	1.3419	1.52385	1.71315	1.17622	2.47753	1.02637	1.57558	1.848	2.21891
1.62079	1.34208	1.52426	1.71371	1.17717	2.47771	1.02651	1.57779	1.84865	2.21963
1.62116	1.34284	1.52482	1.71459	1.17767	2.47787	1.02654	1.57982	1.85007	2.21976
1.62172	1.34398	1.52545	1.71844	1.17809	2.47819	1.0267	1.58041	1.85194	2.2203
1.62245	1.34587	1.52553	1.71894	1.17835	2.47904	1.02677	1.58086	1.85504	2.22055
1.62271	1.34816	1.52605	1.7198	1.17837	2.47971	1.02679	1.58122	1.85589	2.2228
1.62496	1.34857	1.52765	1.72077	1.17847	2.48009	1.02691	1.58288	1.85631	2.22283
1.62519	1.35044	1.5277	1.72159	1.17902	2.48037	1.02691	1.58391	1.85748	2.22439
1.62944	1.35156	1.52839	1.72449	1.17907	2.48175	1.02705	1.58431	1.85804	2.22471
1.63088	1.35255	1.5286	1.72514	1.17935	2.48198	1.0271	1.58642	1.85862	2.22561
1.63375	1.35277	1.529	1.72539	1.17946	2.48355	1.02755	1.58669	1.86102	2.22686
1.63443	1.35439	1.52986	1.72612	1.17954	2.48935	1.02757	1.58761	1.86179	2.22696
1.63556	1.35569	1.53095	1.72641	1.17965	2.49191	1.02758	1.58766	1.86241	2.2273
1.63638	1.35664	1.5322	1.72703	1.18	2.49358	1.02795	1.5877	1.86325	2.2273
1.63776	1.35757	1.53273	1.72703	1.18113	2.49363	1.02798	1.58821	1.86452	2.22823
1.63836	1.35822	1.53286	1.72763	1.18244	2.49481	1.02799	1.59075	1.86464	2.22906
1.6385	1.35995	1.53646	1.72818	1.18305	2.49527	1.02806	1.59351	1.86511	2.23083
1.64217	1.36116	1.53684	1.72871	1.18315	2.49541	1.02821	1.59355	1.86556	2.23378
1.64314	1.36266	1.53749	1.72911	1.18367	2.49721	1.02828	1.59383	1.8678	2.23613
1.64379	1.36351	1.53801	1.72912	1.18426	2.49849	1.02836	1.59431	1.86883	2.23624
1.6459	1.36672	1.53833	1.73021	1.1843	2.49975	1.02848	1.59454	1.86958	2.23704
1.64824	1.3672	1.54089	1.73032	1.18477	2.5058	1.02867	1.59694	1.8715	2.23727
1.64945	1.36773	1.54179	1.73189	1.18486	2.50625	1.02869	1.59729	1.872	2.23844
1.64969	1.36799	1.54301	1.73301	1.18564	2.50661	1.02885	1.59774	1.87205	2.23974
1.65367	1.36806	1.5447	1.73331	1.18602	2.50712	1.02899	1.59848	1.87233	2.24197
1.65511	1.36923	1.54511	1.73384	1.187	2.50729	1.02923	1.59905	1.87257	2.24302
1.65567	1.36933	1.54534	1.73464	1.18865	2.51132	1.02931	1.60067	1.87363	2.24391
1.65652	1.37091	1.54608	1.73547	1.18871	2.51255	1.02945	1.60093	1.87493	2.24495
1.65683	1.37286	1.54613	1.73578	1.18925	2.51509	1.02961	1.60176	1.87695	2.24588
1.6572	1.37506	1.54635	1.7358	1.18939	2.51602	1.02967	1.60361	1.87706	2.24592
1.65839	1.37629	1.54671	1.73595	1.18958	2.51687	1.02985	1.6044	1.87797	2.24802
1.66018	1.37645	1.54716	1.7363	1.193	2.51702	1.02989	1.60524	1.87888	2.2482
1.6602	1.37735	1.54785	1.73699	1.19493	2.51718	1.03007	1.60538	1.88052	2.2494
1.66144	1.37741	1.54832	1.73816	1.19517	2.52061	1.03017	1.60665	1.88195	2.24991
1.66196	1.37781	1.54935	1.73934	1.19713	2.52306	1.03027	1.61025	1.8824	2.25003
1.66444	1.37966	1.54959	1.74077	1.19784	2.52396	1.03033	1.61071	1.8839	2.25025
1.66536	1.38093	1.54999	1.74103	1.19788	2.5242	1.0304	1.61145	1.88441	2.25134
1.66576	1.38163	1.55034	1.74277	1.1986	2.52453	1.03047	1.61205	1.88567	2.25153
1.666	1.38177	1.55088	1.74411	1.1991	2.52503	1.03065	1.61281	1.88772	2.25213
1.66616	1.38191	1.55223	1.74611	1.19916	2.52544	1.03073	1.61298	1.88828	2.25361
1.66705	1.38206	1.55246	1.7468	1.19946	2.52898	1.03076	1.61441	1.88842	2.25367
1.66794	1.38417	1.55307	1.74835	1.19958	2.52924	1.03082	1.61572	1.8889	2.25405
1.66993	1.38466	1.55426	1.74878	1.20043	2.5322	1.03092	1.6161	1.88962	2.25429
1.67021	1.38533	1.55562	1.74934	1.20092	2.53421	1.03131	1.61611	1.88983	2.25468
1.67186	1.38669	1.55576	1.74988	1.20136	2.53602	1.03131	1.61768	1.89012	2.25603
1.67412	1.38713	1.55589	1.75023	1.20206	2.5363	1.03134	1.62081	1.89097	2.25738
1.67493	1.38811	1.55745	1.75283	1.20217	2.53754	1.03135	1.62228	1.89097	2.25832
1.67597	1.38817	1.55827	1.75286	1.20241	2.5377	1.03141	1.62297	1.8923	2.26118
1.67604	1.3896	1.55845	1.75387	1.20259	2.53906	1.03186	1.62358	1.89346	2.26121
1.67742	1.3897	1.55873	1.75445	1.20269	2.54166	1.03217	1.62504	1.89364	2.26146
1.67778	1.39341	1.55876	1.75471	1.20303	2.54284	1.03237	1.62521	1.89399	2.26165
1.67907	1.39516	1.55927	1.75739	1.20409	2.54413	1.03256	1.62707	1.89669	2.26204
1.67937	1.39535	1.55947	1.75802	1.20444	2.54473	1.03297	1.62852	1.90038	2.26463
1.67996	1.39555	1.55963	1.75832	1.20519	2.54655	1.03331	1.62864	1.90195	2.26662
1.68044	1.39713	1.5601	1.75883	1.20575	2.54974	1.03349	1.62883	1.90421	2.26679
1.68079	1.39716	1.5603	1.75898	1.20652	2.55316	1.0341	1.62954	1.9053	2.26871
1.68112	1.39819	1.56043	1.7593	1.20789	2.55502	1.03467	1.63111	1.90551	2.27051
1.68338	1.39841	1.56049	1.76094	1.20805	2.55562	1.03545	1.63169	1.90766	2.27064
1.68338	1.39918	1.561	1.76226	1.20811	2.55904	1.03606	1.63308	1.9077	2.27096
1.68362	1.40106	1.56139	1.76315	1.20812	2.56036	1.03646	1.63572	1.90994	2.27326
1.68761	1.40107	1.56208	1.7641	1.20993	2.56087	1.03718	1.63582	1.91029	2.27515
1.68874	1.40383	1.56321	1.76467	1.21007	2.56137	1.03721	1.63659	1.91326	2.2765
1.68927	1.40408	1.56329	1.7648	1.21032	2.56163	1.03725	1.63733	1.91335	2.27902
1.69085	1.40416	1.56392	1.76494	1.21066	2.56251	1.03726	1.63759	1.91356	2.28158
1.69136	1.40502	1.56483	1.76592	1.21071	2.5627	1.03752	1.63843	1.91375	2.28249
1.69157	1.40716	1.56529	1.76611	1.21118	2.5628	1.03871	1.63864	1.91388	2.28356
1.69167	1.40777	1.56849	1.7663	1.21146	2.56292	1.04042	1.63911	1.91513	2.28382
1.69221	1.40806	1.56856	1.76651	1.21156	2.56309	1.04166	1.63963	1.91553	2.28479
1.69244	1.40871	1.56884	1.76881	1.21277	2.56317	1.04444	1.63966	1.91555	2.28622
1.69258	1.40904	1.56935	1.76908	1.21304	2.56318	1.04552	1.63978	1.91569	2.28633
1.69445	1.40948	1.56956	1.7695	1.21396	2.56414	1.04723	1.63985	1.91706	2.28766
1.6951	1.4104	1.56975	1.76993	1.21436	2.56436	1.04765	1.64113	1.91784	2.28791
1.69541	1.41216	1.56983	1.77041	1.2149	2.56521	1.05148	1.64175	1.9182	2.2912
1.69648	1.41259	1.57077	1.77059	1.21491	2.56658	1.05203	1.64481	1.91864	2.29493
1.69669	1.41355	1.57101	1.77089	1.21624	2.56702	1.05373	1.64561	1.91934	2.29581
1.69814	1.41429	1.57231	1.77156	1.21697	2.57291	1.05554	1.64827	1.91935	2.29702
1.69989	1.41588	1.57261	1.77169	1.21742	2.57409	1.05662	1.64884	1.92382	2.29727
1.70013	1.41637	1.57263	1.77322	1.21743	2.57477	1.05674	1.64898	1.92673	2.29832
1.70151	1.41655	1.57294	1.77339	1.21869	2.57656	1.06255	1.64929	1.9273	2.29862
1.70179	1.4168	1.57312	1.77788	1.21887	2.57708	1.0642	1.6494	1.92785	2.2987
1.70235	1.41689	1.57471	1.77971	1.21913	2.57811	1.06432	1.6499	1.92848	2.29997
1.70259	1.41691	1.57615	1.78	1.21978	2.58111	1.06629	1.65011	1.92956	2.30014
1.7027	1.41826	1.57704	1.78038	1.22058	2.58455	1.06953	1.6505	1.93076	2.30024
1.70342	1.42001	1.57723	1.7821	1.22293	2.5847	1.07114	1.65262	1.93117	2.30297
1.70501	1.42044	1.57754	1.78237	1.22313	2.589	1.0758	1.65335	1.93267	2.30336
1.70524	1.42116	1.57834	1.78393	1.22362	2.58936	1.0761	1.65453	1.93279	2.30481
1.70619	1.42215	1.57874	1.78459	1.22362	2.58989	1.0799	1.65493	1.93354	2.30516
1.70661	1.42359	1.57896	1.78489	1.22369	2.5932	1.08383	1.65665	1.93354	2.30807
1.707	1.42642	1.57919	1.78773	1.22385	2.59328	1.08767	1.65686	1.9346	2.30815
1.7071	1.42664	1.58023	1.78808	1.22414	2.59339	1.08796	1.65747	1.93556	2.30941
1.70878	1.42676	1.58062	1.78929	1.22424	2.59719	1.09061	1.65896	1.93573	2.3099
1.71022	1.42676	1.58096	1.78944	1.22501	2.59903	1.09091	1.65917	1.936	2.3122
1.71036	1.42778	1.58211	1.78975	1.22558	2.60013	1.09118	1.65972	1.93685	2.31448
1.71098	1.42884	1.58238	1.79045	1.22672	2.60254	1.09389	1.66034	1.9381	2.31485
1.71286	1.42891	1.583	1.79124	1.22687	2.60505	1.094	1.66049	1.93816	2.31502
1.71482	1.42893	1.58345	1.79156	1.22728	2.60608	1.09549	1.66073	1.93852	2.31535
1.71639	1.43074	1.58439	1.79169	1.22746	2.60785	1.09624	1.66086	1.93949	2.31686
1.71665	1.43189	1.58441	1.79226	1.22746	2.60928	1.09708	1.66139	1.93976	2.31724
1.717	1.43242	1.58467	1.79262	1.22831	2.61594	1.09924	1.66161	1.94348	2.31826
1.71731	1.43581	1.58547	1.79318	1.22921	2.61643	1.09936	1.66189	1.94873	2.31872
1.71731	1.43632	1.58603	1.79422	1.23094	2.61649	1.10255	1.66257	1.9519	2.31917
1.71783	1.43666	1.5864	1.79561	1.23115	2.61716	1.10413	1.66303	1.9541	2.32359
1.71787	1.43743	1.58664	1.7959	1.23239	2.61853	1.10569	1.6654	1.95419	2.32521
1.72092	1.43821	1.58726	1.79869	1.23242	2.62004	1.11138	1.66543	1.95621	2.32621
1.72169	1.43912	1.58758	1.80182	1.23321	2.62222	1.11611	1.66642	1.95675	2.32636
1.72212	1.43998	1.58781	1.80208	1.23456	2.62263	1.11691	1.66676	1.95818	2.32711
1.72243	1.44008	1.58802	1.80337	1.23492	2.62371	1.11706	1.66747	1.95861	2.32776
1.72363	1.44043	1.58816	1.80463	1.23503	2.62417	1.12112	1.66825	1.96194	2.32897
1.72469	1.4427	1.58844	1.80663	1.23511	2.62633	1.12497	1.66857	1.96282	2.32959
1.72503	1.44396	1.58886	1.80669	1.23599	2.627	1.12698	1.66969	1.96417	2.33071
1.72548	1.44545	1.58948	1.80705	1.236	2.62705	1.12753	1.67083	1.96667	2.33306
1.72723	1.44721	1.58969	1.80752	1.23622	2.62917	1.12775	1.67233	1.96789	2.3353
1.72779	1.44747	1.5899	1.80806	1.23889	2.63125	1.12861	1.6724	1.96825	2.3386
1.72799	1.44749	1.59	1.80832	1.23919	2.63387	1.12885	1.67275	1.96845	2.33912
1.72849	1.44798	1.59127	1.80852	1.23923	2.63437	1.129	1.67278	1.97286	2.34066
1.73096	1.44805	1.59305	1.80869	1.24	2.63603	1.13158	1.67339	1.97479	2.34101
1.73214	1.44854	1.59341	1.80952	1.24048	2.6361	1.13311	1.6762	1.97879	2.3413
1.73404	1.44864	1.59415	1.81134	1.24122	2.6367	1.1344	1.67655	1.97879	2.34298
1.73549	1.44878	1.59422	1.81252	1.24137	2.63913	1.13474	1.67803	1.97895	2.34351
1.73574	1.4488	1.59427	1.81278	1.24241	2.6394	1.13607	1.67969	1.97947	2.34569
1.73649	1.45033	1.59452	1.81398	1.24277	2.63985	1.13849	1.67975	1.98051	2.34888
1.7372	1.45119	1.59468	1.81527	1.24289	2.6411	1.13918	1.68374	1.98224	2.34992
1.74002	1.45123	1.59496	1.81598	1.24339	2.64236	1.14071	1.68442	1.9823	2.35053
1.7421	1.45162	1.59514	1.81688	1.24348	2.64356	1.14258	1.68469	1.98255	2.35057
1.74317	1.45247	1.59592	1.8172	1.2454	2.64423	1.14387	1.6847	1.98319	2.35276
1.745	1.45248	1.59613	1.81946	1.24625	2.64452	1.14554	1.68493	1.98386	2.35305
1.74501	1.45328	1.59643	1.82195	1.2463	2.64533	1.15	1.68534	1.9862	2.35306
1.74798	1.45507	1.59718	1.82211	1.24654	2.64607	1.15157	1.68562	1.98777	2.35372
1.7485	1.45578	1.59811	1.82518	1.24772	2.64625	1.15387	1.68601	1.98844	2.35398
1.74915	1.45693	1.59908	1.82765	1.24804	2.64642	1.15413	1.68722	1.98855	2.35432
1.75067	1.45741	1.59989	1.82768	1.24918	2.64697	1.15665	1.6875	1.9886	2.35469
1.75162	1.45829	1.60019	1.82803	1.24993	2.64736	1.159	1.68798	1.98899	2.35546
1.75167	1.45904	1.60031	1.82868	1.2509	2.65064	1.16147	1.68909	1.98967	2.35606
1.75201	1.46003	1.60069	1.82921	1.25134	2.65538	1.16794	1.69052	1.98975	2.35635
1.7524	1.46039	1.60131	1.83007	1.25163	2.65738	1.16936	1.69168	1.99395	2.3572
1.75249	1.46082	1.60158	1.83033	1.25178	2.65856	1.1722	1.69325	1.99571	2.36007
1.75493	1.46307	1.60181	1.83057	1.25319	2.66051	1.17861	1.69338	1.99597	2.36051
1.75552	1.46379	1.60319	1.83297	1.2538	2.66105	1.17872	1.69424	1.99608	2.36146
1.75619	1.46394	1.60337	1.83311	1.25382	2.66177	1.17991	1.69512	1.9961	2.36189
1.75703	1.46408	1.60344	1.83395	1.25513	2.66274	1.18086	1.69697	1.99705	2.36452
1.75728	1.46442	1.60378	1.83453	1.25539	2.66277	1.1813	1.69698	1.99819	2.3646
1.75814	1.46678	1.60463	1.83571	1.25559	2.66439	1.18206	1.69709	1.99827	2.36524
1.76035	1.4669	1.60486	1.8365	1.2557	2.67286	1.18281	1.69713	1.99944	2.3664
1.76198	1.47087	1.60513	1.83796	1.25606	2.67333	1.18516	1.69846	2.00033	2.36691
1.76199	1.47107	1.60593	1.83806	1.25611	2.67414	1.18556	1.70101	2.00109	2.36693
1.76202	1.47142	1.60764	1.83898	1.25613	2.67436	1.18728	1.7016	2.00119	2.36699
1.76301	1.47177	1.60804	1.8392	1.2562	2.67498	1.19154	1.70351	2.00273	2.36769
1.76555	1.47236	1.60818	1.84081	1.2569	2.67575	1.1919	1.70458	2.00347	2.36798
1.76694	1.47308	1.61026	1.84122	1.25764	2.67594	1.19215	1.70557	2.00536	2.3686
1.76699	1.47391	1.61038	1.84154	1.25767	2.67614	1.19477	1.70602	2.00563	2.37004
1.76805	1.475	1.61106	1.84158	1.25867	2.67653	1.19586	1.70719	2.0071	2.37107
1.7692	1.47514	1.61116	1.84338	1.2587	2.67759	1.19639	1.70899	2.00713	2.37318
1.76991	1.47555	1.61187	1.84455	1.25895	2.68107	1.20072	1.70924	2.0087	2.37338
1.7708	1.47608	1.61317	1.84485	1.25899	2.682	1.20154	1.70931	2.00894	2.37401
1.77141	1.47666	1.61341	1.84599	1.25996	2.68667	1.20361	1.71049	2.00933	2.37414
1.77176	1.47728	1.6135	1.84849	1.26034	2.68911	1.20585	1.71085	2.0095	2.37466
1.77418	1.47809	1.61592	1.84887	1.2604	2.68935	1.20655	1.71138	2.01116	2.37649
1.77495	1.47836	1.61631	1.84972	1.26068	2.69173	1.20816	1.71232	2.01145	2.37705
1.77728	1.47851	1.6169	1.85044	1.26124	2.6918	1.20841	1.7127	2.01217	2.37756
1.77969	1.48067	1.61704	1.85071	1.26277	2.693	1.21511	1.71281	2.01302	2.37805
1.78244	1.48108	1.61835	1.8515	1.26307	2.69568	1.21687	1.71542	2.0137	2.37975
1.78419	1.48315	1.61911	1.85205	1.26381	2.69621	1.21709	1.7158	2.01545	2.38057
1.78497	1.48351	1.61988	1.85256	1.26411	2.69671	1.21815	1.71703	2.01617	2.38137
1.78504	1.48407	1.621	1.85263	1.26511	2.70023	1.21915	1.71772	2.01639	2.38213
1.78508	1.48798	1.62114	1.85482	1.26521	2.70205	1.21969	1.71851	2.01655	2.38348
1.78548	1.48915	1.62114	1.85574	1.26573	2.70373	1.22191	1.71869	2.018	2.38403
1.78701	1.48945	1.62144	1.85654	1.26584	2.70407	1.22456	1.72031	2.02165	2.38437
1.78725	1.4897	1.62209	1.8569	1.26659	2.7108	1.22653	1.72087	2.02284	2.38583
1.78741	1.49045	1.62211	1.85802	1.26893	2.71251	1.22742	1.72359	2.02291	2.38656
1.78806	1.4915	1.62219	1.85858	1.26894	2.71394	1.22986	1.72473	2.02467	2.3874
1.78966	1.49615	1.62242	1.85947	1.26899	2.71427	1.23196	1.72557	2.02617	2.38756
1.79287	1.49636	1.62247	1.86291	1.26971	2.71469	1.23244	1.72745	2.02785	2.38804
1.79374	1.4964	1.62371	1.86303	1.26975	2.71586	1.23407	1.72823	2.02828	2.389
1.79677	1.49753	1.62478	1.86309	1.27112	2.7174	1.23437	1.72933	2.02869	2.38951
1.79723	1.49801	1.62485	1.86323	1.27181	2.71892	1.23472	1.73008	2.03017	2.39145
1.7976	1.49833	1.62504	1.86536	1.27202	2.72091	1.23477	1.73013	2.03031	2.3915
1.7977	1.49915	1.6256	1.86587	1.27206	2.72152	1.23641	1.73078	2.03042	2.39174
1.79869	1.49928	1.62623	1.86608	1.27224	2.72277	1.23685	1.73119	2.03098	2.39239
1.80013	1.5011	1.62691	1.86613	1.27256	2.72361	1.23882	1.73176	2.03383	2.39356
1.80056	1.50284	1.62694	1.86755	1.27261	2.72479	1.23946	1.73271	2.03393	2.39522
1.80116	1.50428	1.62738	1.86841	1.27482	2.72519	1.23952	1.73272	2.03417	2.396
1.80137	1.50478	1.6285	1.86894	1.27513	2.72572	1.24045	1.73478	2.03465	2.3968
1.8015	1.50488	1.6285	1.86898	1.27565	2.72578	1.24237	1.73702	2.03704	2.39872
1.80177	1.50593	1.62874	1.86931	1.27758	2.72579	1.24473	1.7372	2.03763	2.39964
1.80195	1.50756	1.62895	1.86933	1.27806	2.72609	1.24794	1.73813	2.03985	2.40024
1.80244	1.50803	1.62901	1.8694	1.27813	2.72763	1.24924	1.74109	2.04171	2.40054
1.80608	1.50834	1.62905	1.86988	1.27903	2.7279	1.24938	1.74139	2.04539	2.4013
1.80635	1.50868	1.63042	1.87012	1.27941	2.73213	1.25407	1.74158	2.04728	2.40146
1.80645	1.50912	1.63099	1.87053	1.2797	2.73217	1.25423	1.74365	2.04775	2.40167
1.81089	1.50962	1.63099	1.87153	1.2801	2.73261	1.25565	1.74407	2.04815	2.40383
1.81239	1.5107	1.63301	1.87184	1.2814	2.7346	1.2573	1.7446	2.04826	2.40711
1.81323	1.51268	1.63323	1.87365	1.28461	2.73731	1.25796	1.74651	2.04973	2.4075
1.81657	1.51362	1.63336	1.87467	1.28655	2.74169	1.26117	1.7472	2.05053	2.40884
1.81766	1.51477	1.6334	1.8749	1.28904	2.74202	1.27125	1.74766	2.05079	2.40939
1.81854	1.51697	1.63465	1.87567	1.28956	2.74352	1.27229	1.74771	2.05326	2.41033
1.81858	1.51764	1.63603	1.87606	1.29013	2.74693	1.27365	1.74772	2.05463	2.41058
1.82045	1.518	1.63763	1.87775	1.29131	2.74695	1.27551	1.7482	2.05889	2.41213
1.82359	1.51809	1.63943	1.87962	1.29138	2.74745	1.27598	1.749	2.05951	2.41293
1.82474	1.51824	1.64079	1.88137	1.29149	2.74873	1.2774	1.74902	2.06079	2.41295
1.82603	1.51933	1.64161	1.88154	1.29176	2.74921	1.27755	1.74906	2.0609	2.41335
1.82616	1.51937	1.6432	1.88324	1.29239	2.74978	1.27964	1.74917	2.06246	2.41337
1.82815	1.52295	1.64383	1.8852	1.2938	2.7513	1.2798	1.74976	2.06255	2.41465
1.82849	1.52408	1.64405	1.88548	1.29397	2.75256	1.28278	1.75126	2.06341	2.41531
1.83119	1.52419	1.64417	1.88567	1.29455	2.75285	1.28642	1.75135	2.06541	2.41578
1.83124	1.52436	1.64429	1.88769	1.29532	2.75504	1.28844	1.75239	2.06549	2.41583
1.83164	1.52634	1.64487	1.88797	1.29562	2.757	1.29642	1.75574	2.06681	2.41743
1.83331	1.52676	1.64526	1.88944	1.29608	2.75713	1.29795	1.75682	2.06896	2.41846
1.8355	1.52759	1.64573	1.8906	1.29609	2.75959	1.29914	1.75774	2.07066	2.41864
1.83665	1.52944	1.64634	1.89076	1.29616	2.76191	1.30351	1.75814	2.07079	2.4192
1.83683	1.5295	1.64751	1.8911	1.2962	2.76192	1.3073	1.75818	2.07167	2.42243
1.83726	1.52996	1.64816	1.89167	1.29641	2.76284	1.31282	1.75952	2.07465	2.423
1.83743	1.53036	1.64819	1.89218	1.29777	2.76387	1.31987	1.76017	2.07575	2.42332
1.83791	1.53152	1.64825	1.89411	1.29824	2.76633	1.32125	1.76138	2.0758	2.42584
1.83817	1.53166	1.6492	1.89493	1.29854	2.76665	1.32157	1.76143	2.07665	2.42606
1.83889	1.5328	1.6494	1.89498	1.29859	2.76675	1.32375	1.76298	2.07694	2.42618
1.83957	1.533	1.65128	1.89589	1.29882	2.76698	1.32905	1.76706	2.07853	2.42764
1.8402	1.53439	1.65132	1.89653	1.29953	2.76813	1.32927	1.7674	2.08309	2.42814
1.84204	1.53448	1.65163	1.89699	1.30077	2.76838	1.33283	1.76763	2.08401	2.42885
1.84479	1.53522	1.65164	1.89723	1.30111	2.76853	1.33353	1.76933	2.08504	2.43168
1.8449	1.53568	1.65241	1.89774	1.30294	2.76988	1.33397	1.77043	2.08589	2.43334
1.84544	1.53704	1.65315	1.89902	1.30298	2.77176	1.33408	1.77099	2.0861	2.43384
1.85017	1.53788	1.65424	1.89931	1.30313	2.77289	1.3347	1.77116	2.0868	2.4347
1.85105	1.5387	1.65433	1.89945	1.30379	2.77629	1.33983	1.77172	2.08689	2.43609
1.85107	1.53982	1.65561	1.89974	1.30403	2.77633	1.34047	1.77176	2.08883	2.43718
1.85235	1.54061	1.6561	1.90028	1.30444	2.7765	1.34212	1.77201	2.09144	2.44068
1.85375	1.54265	1.65654	1.90041	1.30514	2.77706	1.34408	1.77218	2.09245	2.44078
1.85487	1.54274	1.65746	1.90072	1.30613	2.77717	1.34874	1.77408	2.09309	2.44092
1.856	1.5433	1.65836	1.90158	1.30666	2.77896	1.34903	1.77497	2.09581	2.44104
1.85626	1.54381	1.65851	1.90339	1.30822	2.78021	1.35004	1.77556	2.09638	2.44178
1.8571	1.54573	1.66242	1.90481	1.30824	2.78087	1.35751	1.77603	2.09676	2.44265
1.85769	1.54651	1.66604	1.90549	1.3094	2.78369	1.35884	1.7769	2.09808	2.4433
1.86058	1.54709	1.6668	1.90592	1.30949	2.78492	1.35984	1.77735	2.09967	2.44358
1.86062	1.54796	1.6677	1.90769	1.30952	2.78504	1.36053	1.7795	2.10019	2.44359
1.8612	1.54873	1.66803	1.90886	1.31039	2.78522	1.36081	1.78063	2.10048	2.44394
1.86195	1.5492	1.66974	1.90892	1.31129	2.78606	1.36176	1.78154	2.10228	2.44438
1.86204	1.54949	1.67043	1.90909	1.31239	2.78818	1.36196	1.78219	2.10913	2.44714
1.86233	1.55062	1.67101	1.91121	1.31327	2.78893	1.36442	1.78251	2.11083	2.44747
1.86256	1.55098	1.67273	1.9138	1.31457	2.78909	1.36457	1.78329	2.11161	2.44765
1.86371	1.55099	1.67309	1.91416	1.31507	2.78957	1.36635	1.78352	2.11284	2.44844
1.86465	1.55397	1.67357	1.91505	1.31523	2.78974	1.3665	1.78392	2.11395	2.44859
1.86474	1.55625	1.67386	1.91578	1.3158	2.79272	1.36704	1.78488	2.11401	2.44901
1.86583	1.5571	1.67517	1.91631	1.31654	2.79586	1.36832	1.78521	2.1147	2.44956
1.866	1.55804	1.67618	1.91633	1.31686	2.79587	1.36885	1.78618	2.11596	2.45009
1.86754	1.55979	1.67628	1.91656	1.31775	2.79797	1.37373	1.78686	2.11714	2.45112
1.86764	1.56165	1.6776	1.91659	1.32052	2.79815	1.37751	1.78896	2.11781	2.45117
1.8696	1.56339	1.67852	1.91662	1.32083	2.79926	1.37948	1.7899	2.11868	2.45245
1.86994	1.56564	1.67896	1.91881	1.32289	2.79966	1.37975	1.79001	2.11952	2.45254
1.87019	1.56632	1.67898	1.91926	1.32445	2.80053	1.38135	1.7905	2.11981	2.45526
1.87074	1.56772	1.67902	1.91995	1.32483	2.80167	1.38235	1.79169	2.124	2.45604
1.87078	1.56872	1.67921	1.9217	1.32503	2.80382	1.38298	1.79212	2.12521	2.45861
1.87168	1.56963	1.67956	1.92221	1.32621	2.80383	1.38573	1.79308	2.12815	2.45898
1.87245	1.57026	1.67985	1.92351	1.32639	2.80404	1.39249	1.79395	2.12877	2.46186
1.87403	1.57081	1.67994	1.92483	1.32717	2.80531	1.39727	1.79424	2.12896	2.46354
1.87562	1.57209	1.68155	1.92519	1.32843	2.80728	1.3982	1.79463	2.12958	2.46478
1.87602	1.57465	1.68226	1.92629	1.33017	2.80769	1.39907	1.79742	2.13039	2.46745
1.87967	1.57466	1.68261	1.927	1.33139	2.80932	1.39968	1.79745	2.1316	2.46841
1.87998	1.57489	1.68267	1.92858	1.33231	2.80981	1.4	1.80163	2.13186	2.46993
1.88034	1.57542	1.68441	1.92919	1.33401	2.81079	1.40099	1.80208	2.1324	2.47072
1.88059	1.57656	1.68495	1.93023	1.33544	2.81405	1.40204	1.80431	2.13328	2.47322
1.88061	1.5775	1.68563	1.93381	1.33607	2.81463	1.4022	1.80467	2.13451	2.47324
1.88191	1.5784	1.6858	1.93385	1.33623	2.81553	1.40671	1.80666	2.13494	2.47341
1.88361	1.57919	1.68595	1.93619	1.33768	2.81876	1.40742	1.80736	2.13989	2.47686
1.88421	1.57946	1.68638	1.93653	1.33875	2.82439	1.40757	1.80792	2.14	2.47796
1.88477	1.5797	1.68732	1.93792	1.33928	2.82509	1.40809	1.80886	2.14119	2.47803
1.88566	1.58069	1.68743	1.9383	1.34011	2.82546	1.41096	1.80941	2.14337	2.47844
1.88648	1.58324	1.68761	1.93845	1.34028	2.82732	1.41125	1.8112	2.14348	2.48199
1.88687	1.58477	1.6888	1.93896	1.34043	2.83253	1.4131	1.8118	2.14384	2.4827
1.88722	1.58485	1.68937	1.93896	1.341	2.83339	1.41519	1.81191	2.144	2.48309
1.88816	1.5858	1.68967	1.93923	1.34103	2.83368	1.41576	1.81227	2.14492	2.48743
1.89034	1.58629	1.68978	1.93931	1.34172	2.83371	1.41677	1.81364	2.14664	2.48828
1.89168	1.58713	1.68996	1.93996	1.34477	2.83415	1.418	1.81409	2.14853	2.48885
1.89244	1.58815	1.69041	1.94149	1.34478	2.83495	1.4181	1.81602	2.14897	2.49203
1.89607	1.58851	1.69408	1.94182	1.34527	2.83542	1.42176	1.81662	2.14937	2.49212
1.89875	1.58959	1.69518	1.94283	1.34541	2.83641	1.42539	1.8171	2.15052	2.49237
1.89943	1.5905	1.69562	1.94292	1.34603	2.83828	1.42596	1.81793	2.15113	2.49286
1.89968	1.59221	1.69576	1.94305	1.3468	2.84254	1.42725	1.81859	2.15245	2.49395
1.90107	1.59358	1.69918	1.94342	1.34973	2.84688	1.42758	1.81921	2.15281	2.49764
1.90254	1.59363	1.70012	1.9441	1.3502	2.84935	1.4281	1.81977	2.15329	2.49867
1.90383	1.5937	1.70055	1.94456	1.35103	2.85182	1.43189	1.82033	2.15329	2.49928
1.90419	1.59453	1.70362	1.94505	1.35169	2.85417	1.43195	1.82128	2.15406	2.49936
1.90506	1.59502	1.70385	1.94567	1.35305	2.85462	1.43377	1.82175	2.15552	2.50217
1.90568	1.59566	1.7051	1.94587	1.35336	2.85708	1.43608	1.82315	2.15554	2.50428
1.90587	1.59592	1.70599	1.94692	1.35357	2.85958	1.43717	1.82342	2.15658	2.50468
1.90593	1.59781	1.70696	1.94719	1.35429	2.85968	1.43879	1.82375	2.15935	2.50469
1.90757	1.59801	1.70849	1.94819	1.35449	2.86302	1.44167	1.82461	2.15996	2.5058
1.90823	1.59867	1.70926	1.94893	1.3546	2.86481	1.44527	1.82688	2.16178	2.50598
1.90848	1.59958	1.71014	1.94968	1.35511	2.86597	1.44554	1.82759	2.162	2.50738
1.90855	1.60003	1.71037	1.95079	1.35511	2.86653	1.44559	1.82931	2.16243	2.50757
1.90955	1.60061	1.71375	1.95219	1.35522	2.8719	1.4464	1.82964	2.16336	2.51151
1.90977	1.60164	1.71391	1.95254	1.35558	2.87373	1.44686	1.82993	2.16417	2.51242
1.90985	1.60239	1.71408	1.95345	1.35705	2.87844	1.44689	1.83008	2.16496	2.51445
1.91011	1.60285	1.71437	1.95382	1.3571	2.87864	1.44871	1.83104	2.1654	2.51469
1.91031	1.60552	1.71446	1.95394	1.35829	2.87909	1.44914	1.83176	2.16569	2.51543
1.91234	1.60654	1.71725	1.95418	1.35846	2.88017	1.44925	1.83235	2.16625	2.51552
1.91465	1.6069	1.71819	1.95759	1.35851	2.88232	1.44996	1.83279	2.16799	2.51836
1.91492	1.60744	1.71848	1.95943	1.35899	2.88242	1.45271	1.83427	2.16826	2.51863
1.91504	1.60767	1.71872	1.95951	1.35951	2.88269	1.45282	1.83786	2.16852	2.52028
1.91531	1.60881	1.71879	1.96047	1.35965	2.8856	1.45627	1.83787	2.17016	2.52083
1.91595	1.6089	1.71891	1.96176	1.36064	2.88733	1.45881	1.83959	2.17118	2.52088
1.91773	1.61008	1.71904	1.96342	1.36118	2.8895	1.46042	1.83983	2.17195	2.52124
1.91825	1.61094	1.71905	1.96361	1.36132	2.89776	1.46092	1.84052	2.17313	2.52131
1.9184	1.61409	1.71945	1.96364	1.36236	2.89846	1.46138	1.84068	2.17657	2.52294
1.91908	1.61608	1.71986	1.9658	1.36254	2.89909	1.46233	1.84205	2.17722	2.52346
1.92042	1.61706	1.72287	1.96586	1.3629	2.89939	1.46654	1.84275	2.17851	2.52667
1.92138	1.61736	1.72307	1.96588	1.36298	2.90057	1.46665	1.84497	2.17932	2.52797
1.92169	1.61807	1.72352	1.96609	1.36363	2.90335	1.46704	1.84531	2.18153	2.52903
1.92197	1.61848	1.72411	1.96848	1.36624	2.90537	1.46906	1.84552	2.18327	2.52986
1.92275	1.61849	1.72435	1.9685	1.36673	2.90588	1.47046	1.84653	2.18413	2.53051
1.92334	1.61964	1.72535	1.96918	1.36696	2.9075	1.47282	1.85076	2.18496	2.53541
1.92566	1.62135	1.72553	1.97247	1.36827	2.90922	1.47313	1.85555	2.18671	2.53604
1.92754	1.62176	1.72615	1.97275	1.36903	2.91077	1.47341	1.85741	2.18859	2.53628
1.92977	1.62197	1.72722	1.97316	1.36953	2.91146	1.47671	1.85763	2.18888	2.5363
1.9298	1.62387	1.72724	1.97376	1.37035	2.91257	1.48561	1.85765	2.1902	2.53869
1.92986	1.62554	1.72777	1.97551	1.37143	2.91305	1.48689	1.8579	2.19058	2.5389
1.93041	1.62618	1.7278	1.97583	1.3718	2.91314	1.49322	1.85802	2.19313	2.54221
1.93086	1.62843	1.728	1.97746	1.37231	2.91368	1.49682	1.85853	2.19759	2.54673
1.9316	1.62946	1.72918	1.97816	1.37255	2.91395	1.4974	1.85886	2.20313	2.54723
1.93333	1.63101	1.7307	1.97863	1.37466	2.91468	1.49864	1.86196	2.20316	2.55291
1.93587	1.63177	1.73131	1.97922	1.37536	2.91515	1.49987	1.86203	2.20552	2.55312
1.93665	1.63258	1.73238	1.97996	1.37554	2.91594	1.50345	1.86226	2.20754	2.55664
1.93814	1.63277	1.73348	1.98052	1.37596	2.91685	1.50457	1.86241	2.21062	2.55785
1.93817	1.63302	1.73468	1.98085	1.37707	2.91716	1.50624	1.86267	2.21239	2.55815
1.93844	1.6334	1.73501	1.98133	1.37749	2.91826	1.51494	1.86303	2.21302	2.5583
1.9393	1.6338	1.73526	1.98327	1.37875	2.92131	1.51563	1.86377	2.21324	2.55887
1.94147	1.63518	1.73721	1.98406	1.38021	2.92157	1.51596	1.86397	2.21491	2.56056
1.94211	1.63544	1.73878	1.98575	1.38163	2.92232	1.51727	1.86602	2.21655	2.561
1.94214	1.63582	1.73878	1.98862	1.38258	2.92383	1.5208	1.86616	2.21667	2.56361
1.94394	1.63726	1.7391	1.98994	1.38476	2.92542	1.52535	1.86667	2.2197	2.56372
1.94426	1.63765	1.73936	1.99047	1.38547	2.92722	1.52711	1.86686	2.2199	2.56523
1.94445	1.64046	1.73992	1.99074	1.3868	2.92794	1.53261	1.86717	2.22008	2.56555
1.94586	1.64203	1.74079	1.99275	1.38703	2.92866	1.53427	1.86848	2.22246	2.56727
1.94645	1.6426	1.74099	1.99307	1.38726	2.92964	1.53569	1.86849	2.22482	2.57173
1.9472	1.64282	1.74193	1.99396	1.39039	2.93103	1.53841	1.86925	2.22486	2.57321
1.94766	1.64332	1.74411	1.99725	1.39042	2.9331	1.54685	1.86997	2.22599	2.57338
1.94985	1.64689	1.74419	1.99791	1.39085	2.93403	1.54745	1.87044	2.22649	2.57341
1.9514	1.64773	1.74431	1.99797	1.39137	2.93465	1.54799	1.87312	2.2275	2.57616
1.95416	1.6478	1.74534	1.99808	1.39138	2.93568	1.55232	1.87318	2.22764	2.57782
1.9551	1.648	1.74592	2.00034	1.39245	2.93764	1.55277	1.87417	2.22828	2.58165
1.95641	1.64817	1.74613	2.00039	1.39281	2.93901	1.55291	1.87434	2.22853	2.58615
1.95701	1.64889	1.74684	2.00074	1.39427	2.93944	1.55452	1.87449	2.2302	2.58628
1.95775	1.64928	1.74748	2.00112	1.39456	2.93977	1.55543	1.87523	2.2312	2.58872
1.96126	1.65018	1.74914	2.00307	1.39458	2.93978	1.55617	1.87788	2.23389	2.58907
1.96229	1.65061	1.75017	2.00795	1.39469	2.94036	1.55687	1.87812	2.2339	2.58924
1.96383	1.65138	1.75117	2.00821	1.39557	2.9419	1.55973	1.87854	2.23559	2.59063
1.96384	1.65156	1.75265	2.00923	1.39646	2.94347	1.56105	1.87989	2.23613	2.59359
1.96401	1.65345	1.75312	2.01487	1.39677	2.94408	1.56125	1.88016	2.23854	2.595
1.96419	1.65548	1.75327	2.01501	1.39743	2.9455	1.56142	1.88199	2.23879	2.59524
1.96577	1.65741	1.75327	2.01524	1.39821	2.94554	1.56266	1.88452	2.23881	2.59578
1.96755	1.66015	1.7556	2.01565	1.39828	2.94581	1.56277	1.88732	2.2391	2.59664
1.96758	1.66161	1.75665	2.01648	1.39943	2.94613	1.56395	1.88841	2.24014	2.60135
1.96838	1.66168	1.75696	2.01878	1.40001	2.94732	1.56913	1.88869	2.24031	2.60208
1.96896	1.66182	1.75741	2.01913	1.40014	2.94766	1.57009	1.88875	2.24068	2.60346
1.9694	1.66665	1.75771	2.01956	1.40039	2.94967	1.57044	1.88913	2.24217	2.60495
1.9729	1.66754	1.75887	2.02027	1.40249	2.95119	1.57297	1.89032	2.24228	2.60499
1.97397	1.668	1.76028	2.02101	1.40379	2.95351	1.57364	1.89081	2.24335	2.6074
1.97461	1.6689	1.76357	2.02143	1.40407	2.95549	1.57366	1.89163	2.2443	2.60755
1.97482	1.67112	1.76453	2.02195	1.40421	2.95559	1.57506	1.8921	2.24437	2.60847
1.97648	1.67339	1.76532	2.02202	1.40581	2.95674	1.57594	1.89265	2.25079	2.60925
1.97706	1.67348	1.76572	2.02335	1.40612	2.96191	1.5779	1.89312	2.2519	2.6097
1.97874	1.67522	1.76584	2.0237	1.40654	2.96206	1.57835	1.89378	2.25338	2.61203
1.97893	1.67642	1.76595	2.02468	1.4088	2.96473	1.57926	1.89397	2.25374	2.61206
1.98075	1.67654	1.7668	2.02469	1.40954	2.96474	1.58078	1.89447	2.25456	2.61261
1.9814	1.67695	1.76693	2.02563	1.41117	2.96616	1.58297	1.89523	2.2556	2.61378
1.98315	1.67754	1.76698	2.02565	1.41144	2.9679	1.58343	1.89531	2.25579	2.61595
1.984	1.67761	1.76784	2.02837	1.41351	2.96792	1.58757	1.89531	2.25646	2.61631
1.98592	1.67863	1.76947	2.02906	1.41379	2.97188	1.58948	1.89539	2.25775	2.61671
1.98766	1.67875	1.76986	2.03069	1.41437	2.97328	1.59062	1.89543	2.25824	2.6183
1.98797	1.67931	1.77017	2.0322	1.41457	2.97407	1.59274	1.89548	2.25887	2.621
1.98956	1.68008	1.7703	2.03269	1.41542	2.97414	1.59323	1.8971	2.26144	2.62203
1.99032	1.68015	1.77066	2.03305	1.41636	2.97466	1.5935	1.89856	2.26149	2.62363
1.99076	1.68105	1.77109	2.03329	1.41639	2.97661	1.59545	1.90099	2.26231	2.62442
1.99164	1.68276	1.7714	2.03402	1.41647	2.97686	1.59564	1.90136	2.26238	2.62455
1.99406	1.68353	1.77326	2.03406	1.41654	2.97695	1.59731	1.90342	2.26245	2.62547
1.99412	1.68405	1.7737	2.03443	1.4186	2.97895	1.59771	1.90368	2.26346	2.62596
1.99442	1.68466	1.77483	2.0351	1.41891	2.98202	1.59872	1.90423	2.2651	2.6268
1.99475	1.68522	1.77643	2.03516	1.4197	2.98499	1.59916	1.90477	2.26527	2.63046
1.99594	1.68615	1.77649	2.03876	1.42131	2.98536	1.60104	1.90514	2.26667	2.63142
1.99703	1.68795	1.77789	2.03886	1.42145	2.98733	1.60483	1.90606	2.26741	2.63307
1.99721	1.68825	1.77801	2.03926	1.42152	2.98775	1.60575	1.90682	2.26864	2.63425
1.99732	1.68836	1.77824	2.04071	1.42182	2.99118	1.60921	1.90934	2.26937	2.63761
1.99848	1.68921	1.77828	2.04082	1.4247	2.99132	1.60958	1.91155	2.27244	2.63857
1.99945	1.68967	1.77835	2.04171	1.42478	2.99356	1.60969	1.91202	2.27324	2.63861
1.99997	1.69133	1.77843	2.04244	1.42554	2.99407	1.61248	1.91224	2.27453	2.64333
2.00122	1.69251	1.77874	2.04313	1.42568	2.99432	1.61333	1.91232	2.27587	2.64498
2.00169	1.69269	1.77971	2.04332	1.42596	2.99486	1.6154	1.91288	2.27615	2.64501
2.00408	1.69301	1.77989	2.04376	1.42641	2.99488	1.61563	1.91288	2.27849	2.64756
2.00473	1.69425	1.78076	2.04573	1.42766	2.99586	1.61582	1.91298	2.28257	2.64921
2.00531	1.69486	1.78115	2.04606	1.42863	2.99703	1.61798	1.91318	2.28281	2.64969
2.00545	1.69668	1.78171	2.04719	1.43036	2.99712	1.61833	1.9136	2.28338	2.65282
2.00595	1.69731	1.78257	2.0474	1.43037	3.00105	1.61906	1.91557	2.28373	2.65379
2.0077	1.69746	1.78258	2.04749	1.4314	3.0017	1.62004	1.9159	2.28451	2.65422
2.00882	1.69754	1.78272	2.05101	1.43151	3.00392	1.62077	1.91813	2.28535	2.65434
2.00915	1.698	1.7834	2.05216	1.43346	3.00421	1.62126	1.92072	2.28675	2.65506
2.01004	1.69826	1.78395	2.05237	1.43414	3.00673	1.62337	1.92332	2.28885	2.65608
2.01144	1.69861	1.78496	2.05294	1.43464	3.00946	1.62635	1.925	2.28887	2.65641
2.01196	1.69892	1.78631	2.05307	1.43465	3.01227	1.6279	1.92858	2.2893	2.65758
2.0128	1.69938	1.78637	2.05309	1.43523	3.01514	1.6293	1.92884	2.29026	2.65992
2.01374	1.69964	1.78657	2.05473	1.43882	3.0155	1.62948	1.92965	2.29055	2.66021
2.01477	1.6997	1.78665	2.05558	1.4391	3.0157	1.63059	1.93044	2.29102	2.66088
2.01482	1.69983	1.78716	2.05611	1.43941	3.01609	1.63087	1.93121	2.29491	2.66128
2.01652	1.69988	1.78747	2.05677	1.43988	3.01916	1.63119	1.93178	2.29649	2.66254
2.01657	1.69988	1.78762	2.05687	1.44071	3.01925	1.63154	1.93224	2.29902	2.66289
2.01913	1.7008	1.78796	2.05743	1.44092	3.0211	1.63178	1.93321	2.29936	2.6683
2.01986	1.70196	1.78871	2.05908	1.44134	3.02235	1.63698	1.93519	2.30021	2.66879
2.01997	1.70245	1.79038	2.05948	1.44143	3.02683	1.6377	1.93703	2.30023	2.67005
2.02108	1.70288	1.79091	2.06499	1.44218	3.02698	1.64331	1.93858	2.30172	2.67043
2.02192	1.70456	1.79093	2.06521	1.44236	3.02709	1.64635	1.93903	2.30182	2.67114
2.02333	1.70582	1.79108	2.06608	1.44368	3.0298	1.65138	1.93921	2.30191	2.67196
2.02376	1.70848	1.7915	2.06647	1.44516	3.03056	1.65384	1.94077	2.3025	2.67307
2.02478	1.70878	1.79205	2.06652	1.44766	3.03356	1.65569	1.94114	2.3025	2.67397
2.02534	1.70911	1.79394	2.06817	1.44804	3.03793	1.65572	1.94163	2.30371	2.6772
2.02541	1.70928	1.79554	2.06856	1.44812	3.03885	1.656	1.94164	2.30682	2.67783
2.02569	1.70981	1.79564	2.07027	1.44846	3.03931	1.65636	1.9423	2.30683	2.68004
2.0259	1.71051	1.7958	2.0703	1.44976	3.04595	1.65651	1.94323	2.30847	2.68021
2.02712	1.71065	1.79663	2.0709	1.45061	3.04909	1.65658	1.94336	2.30906	2.68049
2.02914	1.71102	1.79784	2.07261	1.45137	3.05584	1.65729	1.94368	2.30938	2.68201
2.02915	1.71125	1.79865	2.07369	1.45223	3.0566	1.65736	1.94426	2.31086	2.6823
2.02942	1.71202	1.7998	2.07464	1.45336	3.06392	1.65747	1.94493	2.31224	2.68674
2.02961	1.71206	1.80173	2.07466	1.45366	3.06402	1.65773	1.94686	2.31356	2.68743
2.03016	1.71328	1.80188	2.07583	1.45528	3.06453	1.65881	1.94722	2.3139	2.68842
2.03026	1.71534	1.80376	2.07629	1.4556	3.06536	1.65933	1.94727	2.31508	2.68955
2.03045	1.71537	1.80446	2.07681	1.456	3.06578	1.66136	1.94757	2.31602	2.69012
2.03046	1.71552	1.80447	2.07698	1.45719	3.06609	1.66177	1.94757	2.31619	2.69186
2.03097	1.71601	1.80462	2.0772	1.45813	3.06867	1.67101	1.94797	2.31823	2.69283
2.03218	1.71655	1.80468	2.07823	1.45873	3.07087	1.67134	1.94813	2.31835	2.69774
2.03445	1.71658	1.80472	2.07944	1.45918	3.07188	1.67292	1.94986	2.31869	2.69789
2.03637	1.71757	1.80545	2.07974	1.45992	3.0721	1.67442	1.9518	2.31916	2.69914
2.0365	1.71772	1.8056	2.08073	1.46006	3.07251	1.67585	1.95201	2.31977	2.69924
2.03747	1.71883	1.80594	2.08082	1.46085	3.0736	1.67887	1.95278	2.32019	2.7
2.03915	1.72195	1.80597	2.08138	1.46103	3.07419	1.67947	1.95359	2.32047	2.70082
2.03932	1.72232	1.8078	2.08193	1.46121	3.07551	1.68005	1.95505	2.32178	2.70119
2.04166	1.72319	1.80954	2.08255	1.46177	3.07735	1.68198	1.95509	2.32205	2.70127
2.04202	1.72343	1.80963	2.0837	1.46271	3.07767	1.68516	1.95667	2.32381	2.70216
2.04223	1.72496	1.80964	2.08383	1.46322	3.07818	1.6869	1.95703	2.32401	2.70333
2.04243	1.72682	1.81136	2.08423	1.46445	3.07854	1.68796	1.95707	2.32402	2.70449
2.04288	1.72815	1.81205	2.0848	1.46499	3.07892	1.68915	1.95734	2.32402	2.70648
2.04535	1.72833	1.81212	2.08601	1.46543	3.0792	1.69059	1.95856	2.32449	2.70697
2.04708	1.72915	1.81306	2.08611	1.4659	3.08216	1.69203	1.95861	2.32484	2.70995
2.0491	1.72924	1.81344	2.08667	1.46674	3.08287	1.69235	1.96005	2.32516	2.71316
2.04934	1.73079	1.81413	2.08717	1.4679	3.08321	1.69582	1.96073	2.32764	2.7135
2.05101	1.73187	1.81515	2.08901	1.4694	3.08324	1.69955	1.96182	2.32805	2.71463
2.05147	1.73215	1.81546	2.09004	1.47012	3.0853	1.69967	1.96286	2.33007	2.71488
2.0515	1.73226	1.81836	2.09121	1.47012	3.08874	1.70142	1.96435	2.33023	2.71594
[truncated: 2,586 more rows]

## Sheet: RUNX2 (3D-E)
Male					Female
Blank	[Low] PS-NPs	[High] PS-NPs	[Low] PS-NPs	[High] PS-NPs	Blank	[Low] PS-NPs	[High] PS-NPs	[Low] PS-NPs	[High] PS-NPs
			0.462375	0.83568				0.549344
0.377077	0.299137	0.240473	0.462916	0.837319	0.453941	0.49865	0.930278	0.56788
0.436464	0.47931	0.314439	0.46928	0.839087	0.491738	0.617755	0.930367	0.597831
0.436666	0.58671	0.367742	0.514819	0.839189	0.534795	0.657858	0.930485	0.598817
0.472215	0.618324	0.36881	0.577382	0.840881	0.542895	0.658975	0.931383	0.631566
0.493456	0.625384	0.396628	0.607503	0.852085	0.60022	0.662027	0.931407	0.632436
0.514069	0.657536	0.401681	0.639884	0.854459	0.625518	0.663359	0.932043	0.638968
0.524998	0.668214	0.403513	0.64156	0.857554	0.643538	0.66885	0.932212	0.644126
0.533492	0.689544	0.435392	0.668352	0.861673	0.655868	0.673819	0.932656	0.646584
0.53397	0.704756	0.455272	0.679541	0.869199	0.659287	0.674963	0.933302	0.664429
0.536968	0.704894	0.466103	0.680314	0.869974	0.68395	0.680345	0.933688	0.668775
0.538579	0.707355	0.478018	0.682185	0.87097	0.702817	0.689516	0.933712	0.672179
0.539601	0.711333	0.481096	0.691	0.875255	0.706847	0.692922	0.933878	0.695742
0.540849	0.714468	0.485553	0.69554	0.879076	0.710131	0.695112	0.93445	0.696965
0.54121	0.715657	0.488232	0.698573	0.879505	0.728664	0.695587	0.934706	0.697463
0.548202	0.718573	0.494276	0.701024	0.879588	0.736834	0.695942	0.934955	0.703829
0.553968	0.729776	0.497837	0.701239	0.881053	0.740741	0.697273	0.934991	0.705946
0.554733	0.735205	0.500032	0.701288	0.886125	0.740877	0.698924	0.935001	0.712609
0.555282	0.750549	0.502004	0.70141	0.887268	0.741402	0.699032	0.935966	0.726213
0.556791	0.754806	0.512531	0.701915	0.888966	0.742512	0.702328	0.93612	0.731515
0.558778	0.759385	0.518814	0.703478	0.889195	0.742519	0.706544	0.936169	0.731784
0.563907	0.760184	0.54364	0.704759	0.889997	0.745467	0.707558	0.936753	0.735342
0.56573	0.772441	0.554552	0.704837	0.891096	0.754019	0.708099	0.937443	0.737475
0.568328	0.782931	0.556283	0.706549	0.894276	0.75638	0.70837	0.937469	0.739075
0.568375	0.796458	0.558237	0.710663	0.894384	0.759788	0.714843	0.937584	0.741161
0.569123	0.796764	0.558634	0.710972	0.894489	0.761299	0.715036	0.938328	0.743091
0.570662	0.800473	0.55957	0.713468	0.896321	0.767914	0.715958	0.938731	0.744172
0.572732	0.802349	0.564067	0.722505	0.896506	0.774435	0.716164	0.938841	0.748892
0.572966	0.803276	0.573134	0.724452	0.896974	0.777786	0.71712	0.939646	0.74959
0.573073	0.803641	0.576215	0.733921	0.897886	0.784879	0.72147	0.939952	0.755296
0.575578	0.806505	0.580381	0.736816	0.897984	0.790204	0.722423	0.939968	0.764048
0.580817	0.807481	0.582182	0.738283	0.898972	0.790744	0.722637	0.939971	0.767219
0.581888	0.812968	0.591314	0.741842	0.900358	0.792488	0.722769	0.941358	0.767624
0.581935	0.815151	0.594017	0.757811	0.900444	0.79474	0.723796	0.941415	0.76845
0.584173	0.816162	0.598312	0.760845	0.9013	0.795372	0.724587	0.941588	0.768509
0.586243	0.816525	0.598714	0.761323	0.901679	0.799784	0.724974	0.94172	0.769377
0.587581	0.820411	0.600177	0.761353	0.901726	0.803239	0.725645	0.941721	0.774038
0.590873	0.82406	0.600682	0.763483	0.901777	0.803787	0.726362	0.942458	0.774409
0.596193	0.824083	0.609685	0.769888	0.902505	0.805478	0.727311	0.942516	0.775225
0.596344	0.828035	0.630656	0.770683	0.902651	0.806969	0.72813	0.942552	0.775372
0.598008	0.833056	0.636599	0.779929	0.902756	0.808059	0.729042	0.942903	0.776203
0.598883	0.835144	0.63888	0.782201	0.903966	0.809386	0.729044	0.943144	0.776559
0.611781	0.839983	0.642149	0.787857	0.904361	0.810936	0.729876	0.943216	0.778328
0.613538	0.845809	0.64271	0.78998	0.904422	0.81219	0.730793	0.943692	0.778579
0.61442	0.84891	0.650621	0.790038	0.90502	0.815699	0.732065	0.944153	0.782719
0.61882	0.852811	0.652176	0.790611	0.905267	0.815838	0.732358	0.944162	0.784976
0.622678	0.854282	0.655446	0.791566	0.905724	0.815927	0.733271	0.94438	0.786117
0.624204	0.855885	0.65687	0.794394	0.906117	0.816097	0.735631	0.944851	0.786715
0.624722	0.856566	0.658156	0.799354	0.90666	0.816427	0.735667	0.944911	0.788184
0.62749	0.857318	0.65906	0.801026	0.907874	0.818123	0.735679	0.945068	0.78826
0.628351	0.858358	0.660162	0.801403	0.908018	0.818587	0.736378	0.945113	0.788448
0.630006	0.859864	0.662974	0.802467	0.9083	0.819334	0.736906	0.945432	0.789103
0.630252	0.86276	0.663622	0.802704	0.908624	0.819426	0.739416	0.945852	0.789869
0.630488	0.863012	0.668454	0.804045	0.909381	0.819644	0.739894	0.946124	0.790349
0.633809	0.863827	0.670446	0.80642	0.910388	0.8208	0.740003	0.946265	0.791387
0.637395	0.868266	0.670984	0.807406	0.911319	0.821631	0.742274	0.946321	0.7944
0.642242	0.872597	0.673702	0.810067	0.911488	0.822014	0.742557	0.946323	0.794742
0.643877	0.873218	0.676891	0.813215	0.912089	0.823947	0.744383	0.946823	0.799365
0.645745	0.875928	0.677792	0.823945	0.912247	0.824023	0.744446	0.94776	0.801049
0.646315	0.87874	0.677831	0.825065	0.912793	0.824585	0.745552	0.948142	0.801863
0.646468	0.884639	0.678127	0.827117	0.913193	0.82596	0.745786	0.948249	0.801992
0.647842	0.885664	0.678341	0.830662	0.913705	0.827079	0.746202	0.948269	0.802377
0.648444	0.885942	0.68287	0.8316	0.914314	0.827843	0.746472	0.948304	0.803955
0.65012	0.88652	0.682984	0.832315	0.914318	0.828449	0.748481	0.948437	0.805662
0.650532	0.890735	0.684029	0.839878	0.914905	0.829897	0.748954	0.948588	0.805978
0.650883	0.895207	0.684047	0.840373	0.914964	0.831468	0.74916	0.948661	0.808246
0.65199	0.895608	0.68743	0.841792	0.915254	0.833045	0.749604	0.948708	0.810495
0.652606	0.895867	0.690409	0.843599	0.91567	0.83343	0.750141	0.949108	0.811722
0.654975	0.898161	0.691118	0.847744	0.915953	0.834427	0.750204	0.949166	0.81184
0.6551	0.898328	0.692208	0.85284	0.91615	0.83623	0.75029	0.949204	0.812328
0.6556	0.89864	0.706515	0.854409	0.917684	0.839289	0.750952	0.949848	0.812873
0.660781	0.899363	0.708624	0.856074	0.917766	0.839487	0.750982	0.9501	0.813879
0.661849	0.90365	0.709392	0.864302	0.918009	0.845027	0.752022	0.950756	0.822477
0.662054	0.904559	0.71239	0.868187	0.918203	0.847974	0.752812	0.950817	0.827981
0.663554	0.905173	0.71445	0.869055	0.918317	0.849921	0.75283	0.951003	0.828838
0.664855	0.905618	0.714973	0.869071	0.918393	0.850325	0.752928	0.951091	0.829554
0.665418	0.906334	0.716009	0.869837	0.91864	0.851162	0.752965	0.951418	0.832799
0.669115	0.906578	0.719342	0.871015	0.91886	0.851454	0.754071	0.951599	0.832849
0.669636	0.907731	0.721023	0.871045	0.918979	0.852779	0.7544	0.951666	0.834958
0.670374	0.908865	0.721684	0.87275	0.91901	0.854127	0.756837	0.951767	0.835018
0.670547	0.910656	0.72633	0.874322	0.920214	0.855823	0.756956	0.952259	0.835418
0.672853	0.91113	0.735842	0.874339	0.920371	0.857204	0.756966	0.952827	0.835475
0.67421	0.913755	0.738535	0.878532	0.921159	0.858449	0.757636	0.954047	0.836209
0.675268	0.915769	0.74498	0.881076	0.921283	0.8613	0.758044	0.954051	0.837557
0.675435	0.915959	0.747622	0.881911	0.921358	0.862718	0.758305	0.954273	0.838466
0.675605	0.915995	0.749713	0.884346	0.921882	0.862945	0.75837	0.955155	0.839822
0.676335	0.916324	0.749777	0.885611	0.922496	0.863798	0.758586	0.955194	0.842279
0.678243	0.917098	0.750157	0.88911	0.922668	0.866058	0.758994	0.955461	0.844926
0.678596	0.917795	0.75675	0.8892	0.922842	0.866858	0.759233	0.955527	0.846626
0.67961	0.919133	0.757567	0.895021	0.923128	0.867326	0.759946	0.956001	0.849333
0.680748	0.920729	0.759407	0.89771	0.923468	0.868549	0.760138	0.956926	0.850864
0.681271	0.922667	0.76113	0.89804	0.923838	0.870578	0.760522	0.956975	0.851993
0.684124	0.922816	0.763012	0.898949	0.924189	0.872221	0.760587	0.957162	0.852201
0.685544	0.92303	0.766997	0.900867	0.924602	0.872585	0.761436	0.957216	0.854499
0.685852	0.923723	0.767599	0.904041	0.924664	0.873486	0.761792	0.957434	0.854747
0.686303	0.924473	0.768073	0.904506	0.924983	0.873869	0.761862	0.957498	0.857394
0.686321	0.925253	0.768579	0.905708	0.925161	0.87451	0.762588	0.957692	0.858609
0.687787	0.927029	0.769397	0.90726	0.925292	0.875127	0.762836	0.958322	0.859417
0.688611	0.929283	0.771488	0.914568	0.925372	0.8776	0.76345	0.958469	0.859682
0.689208	0.930259	0.771635	0.915384	0.925628	0.8783	0.763477	0.958535	0.859957
0.689243	0.931377	0.772018	0.917162	0.92568	0.878809	0.764255	0.958814	0.860004
0.6907	0.931459	0.773739	0.919353	0.926553	0.878863	0.765201	0.958817	0.860575
0.691777	0.932769	0.776744	0.919806	0.926581	0.879146	0.765222	0.958977	0.860938
0.692077	0.933016	0.77698	0.920742	0.927051	0.881872	0.765403	0.959035	0.861286
0.692933	0.934093	0.777674	0.921297	0.927319	0.884099	0.765989	0.959135	0.861717
0.69408	0.934833	0.778322	0.924871	0.927604	0.884698	0.766144	0.959201	0.861879
0.695285	0.935389	0.77859	0.925474	0.927629	0.884879	0.76657	0.959311	0.861989
0.695576	0.93605	0.781729	0.925525	0.927847	0.885067	0.767859	0.959506	0.862798
0.695605	0.936267	0.788729	0.927092	0.928189	0.88511	0.768438	0.959932	0.866315
0.697119	0.936298	0.789719	0.928777	0.928748	0.885162	0.769473	0.960054	0.866369
0.697248	0.937801	0.790706	0.92878	0.928942	0.885279	0.769852	0.960278	0.867018
0.697952	0.938142	0.794516	0.929047	0.929086	0.886165	0.770224	0.960308	0.867548
0.698652	0.938591	0.797288	0.929449	0.929372	0.886445	0.770371	0.96044	0.868057
0.698953	0.938598	0.7994	0.931151	0.930099	0.886598	0.770717	0.960612	0.869278
0.699722	0.94086	0.80046	0.931231	0.930327	0.886611	0.77115	0.96078	0.871222
0.702242	0.941	0.801519	0.931493	0.930478	0.886644	0.771666	0.960862	0.872499
0.703095	0.94142	0.802519	0.931989	0.930491	0.886936	0.771815	0.960863	0.874597
0.704058	0.941597	0.806701	0.93388	0.930724	0.887289	0.771962	0.961098	0.874888
0.704794	0.941832	0.807643	0.934545	0.930827	0.888486	0.771967	0.961127	0.878708	0.910947
0.705476	0.942119	0.809282	0.934644	0.930972	0.889635	0.772571	0.961335	0.878754	0.913424
0.70603	0.944314	0.809819	0.935547	0.931089	0.890306	0.77289	0.96141	0.879761	0.914301
0.706466	0.945411	0.813867	0.936133	0.931172	0.890634	0.773535	0.96159	0.880193	0.914496
0.707748	0.945506	0.814113	0.936636	0.931348	0.891274	0.773759	0.961688	0.880498	0.915119
0.708309	0.946879	0.814292	0.93686	0.931409	0.89291	0.774477	0.96177	0.881433	0.915433
0.709207	0.947174	0.814749	0.937206	0.931423	0.893333	0.774516	0.961865	0.881439	0.915665
0.709366	0.947407	0.815096	0.937303	0.93198	0.894137	0.774647	0.962105	0.882096	0.917091
0.709527	0.947572	0.816172	0.937395	0.93277	0.894282	0.774861	0.962195	0.883172	0.917189
0.709624	0.947679	0.816365	0.937492	0.933115	0.894505	0.775126	0.962232	0.883716	0.917808
0.710188	0.948383	0.817703	0.938573	0.933187	0.895664	0.775176	0.962293	0.883881	0.917897
0.710957	0.948941	0.821359	0.939155	0.933265	0.896137	0.775185	0.962513	0.884162	0.918092
0.710976	0.949116	0.821398	0.939234	0.933298	0.897972	0.775336	0.96261	0.884433	0.920045
0.711564	0.949199	0.824219	0.94011	0.933489	0.898214	0.775803	0.962731	0.884568	0.920916
0.71173	0.949784	0.82519	0.940363	0.933663	0.899013	0.776018	0.962751	0.884802	0.921231
0.712401	0.950922	0.826988	0.940627	0.933789	0.89912	0.776179	0.963191	0.885334	0.921719
0.712797	0.952877	0.829249	0.941112	0.934101	0.899964	0.776336	0.963522	0.88554	0.922111
0.713954	0.952898	0.831323	0.941597	0.934311	0.900531	0.776349	0.963535	0.885882	0.922176
0.715372	0.953709	0.831386	0.941681	0.934389	0.901324	0.776441	0.963559	0.886261	0.922597
0.715833	0.954348	0.832177	0.941728	0.934476	0.901735	0.776484	0.963582	0.886534	0.923195
0.716351	0.95482	0.832818	0.941956	0.93448	0.904576	0.776549	0.963583	0.886733	0.923284
0.716512	0.957149	0.833114	0.944563	0.934732	0.904827	0.776796	0.963881	0.886797	0.923842
0.71711	0.957347	0.835606	0.944624	0.934879	0.905257	0.777006	0.963885	0.887197	0.923949
0.719386	0.957833	0.838092	0.944736	0.934952	0.905345	0.77807	0.963886	0.887439	0.925408
0.720936	0.958033	0.838183	0.945389	0.935046	0.905582	0.778149	0.963929	0.887963	0.926114
0.721518	0.958231	0.840034	0.945772	0.935078	0.906972	0.778192	0.963949	0.888079	0.926321
0.722398	0.958473	0.840511	0.946059	0.935178	0.907189	0.778563	0.963998	0.891535	0.9266
0.72301	0.960114	0.841344	0.946428	0.935231	0.907194	0.778651	0.964186	0.891595	0.926697
0.72308	0.960135	0.842882	0.946509	0.935276	0.909732	0.779317	0.964253	0.891744	0.927715
0.723424	0.960405	0.843923	0.94652	0.935375	0.910043	0.779342	0.964406	0.891969	0.928051
0.723841	0.96186	0.844412	0.94746	0.935436	0.910076	0.779537	0.964591	0.893081	0.928055
0.723923	0.962624	0.846389	0.947798	0.93547	0.910206	0.779696	0.964605	0.893492	0.928533
0.724253	0.964019	0.847543	0.947889	0.935652	0.910306	0.779756	0.964863	0.894231	0.92879
0.72456	0.964489	0.847662	0.94868	0.935788	0.910403	0.780071	0.965116	0.894926	0.92947
0.725228	0.964551	0.848877	0.948735	0.935847	0.910443	0.780101	0.965205	0.897132	0.929632
0.728661	0.965055	0.849933	0.948828	0.9359	0.910761	0.780196	0.965383	0.898029	0.92966
0.728814	0.96555	0.850999	0.949094	0.936048	0.911423	0.780862	0.965402	0.898038	0.9299
0.728876	0.965561	0.851263	0.949352	0.93607	0.913087	0.781253	0.965418	0.898139	0.929902
0.728976	0.965722	0.852126	0.949417	0.93663	0.913393	0.78146	0.965498	0.898657	0.929975
0.730198	0.966076	0.854909	0.949457	0.936694	0.913411	0.781654	0.965597	0.898952	0.930339
0.730418	0.966126	0.855771	0.950045	0.937676	0.913497	0.781718	0.965696	0.900867	0.93034
0.730613	0.966146	0.855924	0.950161	0.937938	0.913788	0.78173	0.965805	0.901315	0.930511
0.730902	0.966655	0.85659	0.950177	0.938121	0.913929	0.781776	0.965827	0.901426	0.930538
0.731147	0.967501	0.859082	0.950219	0.938224	0.914106	0.782154	0.965951	0.902355	0.930713
0.731345	0.967967	0.860712	0.950856	0.938324	0.914214	0.782281	0.966053	0.90275	0.930831
0.731728	0.968278	0.860721	0.950945	0.938368	0.91429	0.782504	0.966072	0.902867	0.930838
0.734815	0.968315	0.860999	0.950975	0.938395	0.914323	0.783132	0.966094	0.903274	0.930892
0.735282	0.96837	0.861263	0.951034	0.938841	0.915226	0.78335	0.96612	0.903872	0.930908
0.735515	0.968971	0.86306	0.951268	0.938882	0.91547	0.783439	0.966556	0.903903	0.931527
0.7357	0.969258	0.863261	0.951318	0.938889	0.915518	0.783831	0.966592	0.904432	0.931834
0.73591	0.9701	0.863291	0.95152	0.939017	0.915797	0.783839	0.966706	0.904578	0.932043
0.73646	0.971413	0.867442	0.951523	0.939038	0.915846	0.78423	0.966784	0.90485	0.932493
0.737343	0.972083	0.868764	0.95193	0.939389	0.916007	0.784524	0.966837	0.906304	0.933031
0.737657	0.973473	0.870101	0.952011	0.939507	0.916852	0.784975	0.966925	0.907059	0.933042
0.738212	0.973737	0.871553	0.952088	0.939543	0.91739	0.786416	0.966933	0.907281	0.933594
0.738655	0.973906	0.872496	0.95233	0.940439	0.918134	0.786433	0.966998	0.907884	0.933642
0.739413	0.974657	0.872814	0.952387	0.940586	0.918204	0.78696	0.967188	0.908855	0.933741
0.739739	0.974713	0.873127	0.952566	0.940646	0.918299	0.787483	0.967202	0.908991	0.933758
0.740187	0.974779	0.873468	0.952628	0.940652	0.918576	0.787677	0.96739	0.91013	0.934226
0.74024	0.975971	0.876819	0.952692	0.940792	0.9187	0.787694	0.967476	0.910235	0.934285
0.740715	0.976121	0.877174	0.952758	0.940793	0.918773	0.788773	0.967492	0.910266	0.934343
0.742627	0.977448	0.878727	0.953045	0.940868	0.91882	0.789046	0.967561	0.910283	0.934355
0.74526	0.977722	0.878751	0.953087	0.9409	0.91883	0.789089	0.967585	0.910343	0.934362
0.745575	0.978331	0.880983	0.953148	0.940908	0.918868	0.789211	0.967619	0.910847	0.934709
0.745868	0.978433	0.881886	0.953198	0.941104	0.9192	0.789468	0.967718	0.911165	0.934716
0.74616	0.978914	0.884931	0.953401	0.94141	0.919561	0.790141	0.967787	0.911767	0.934795
0.747127	0.979293	0.885849	0.953465	0.94148	0.919562	0.790388	0.968351	0.913385	0.934808
0.747188	0.979929	0.88735	0.953467	0.941521	0.919762	0.790409	0.968366	0.913657	0.934825
0.747569	0.979958	0.887535	0.95426	0.941567	0.919872	0.790587	0.96841	0.913845	0.934918
0.748682	0.980475	0.889815	0.954411	0.941794	0.92012	0.790639	0.968441	0.914234	0.93515
0.749883	0.981106	0.890362	0.954438	0.941878	0.920159	0.79079	0.968504	0.914373	0.935354
0.750024	0.981159	0.890375	0.954439	0.941913	0.920664	0.791536	0.968516	0.91447	0.935376
0.750773	0.981285	0.890792	0.954701	0.941943	0.92117	0.791675	0.968548	0.914786	0.935621
0.754709	0.98163	0.893873	0.955128	0.942035	0.921817	0.791989	0.968746	0.915288	0.935788
0.754784	0.98279	0.894089	0.955338	0.942094	0.921968	0.792079	0.968761	0.915414	0.936138
0.755016	0.982956	0.894769	0.95535	0.942314	0.922452	0.792146	0.968799	0.916058	0.936164
0.755216	0.983146	0.895194	0.955408	0.942372	0.922512	0.792212	0.968817	0.916235	0.936176
0.756101	0.983291	0.895448	0.955674	0.942498	0.922964	0.792313	0.968837	0.916411	0.93623
0.756858	0.983554	0.896686	0.955696	0.942664	0.923246	0.792347	0.968878	0.916467	0.936232
0.756933	0.983623	0.897597	0.955949	0.942702	0.923887	0.792626	0.96895	0.916624	0.936259
0.757785	0.98382	0.897635	0.956009	0.942827	0.924036	0.792767	0.969017	0.917215	0.93629
0.758194	0.98393	0.89779	0.956269	0.942906	0.924242	0.7928	0.969245	0.91848	0.936444
0.759228	0.983941	0.897913	0.956516	0.943018	0.925018	0.792807	0.969354	0.91893	0.936445
0.759457	0.983967	0.898925	0.956949	0.94322	0.925189	0.793059	0.969506	0.919031	0.936524
0.760515	0.984136	0.898964	0.956977	0.943339	0.925253	0.793169	0.969514	0.920451	0.936556
0.760962	0.984288	0.899114	0.957076	0.943375	0.925818	0.793272	0.969903	0.920471	0.936679
0.764185	0.984616	0.899344	0.957134	0.943468	0.925818	0.793308	0.969997	0.921122	0.93697
0.764424	0.984742	0.899646	0.957173	0.943642	0.926181	0.793546	0.970095	0.922288	0.937067
0.765786	0.985042	0.899828	0.957182	0.943665	0.926549	0.793637	0.970125	0.923145	0.937083
0.766896	0.98508	0.900507	0.957324	0.943903	0.926568	0.793694	0.970196	0.924074	0.937298
0.768653	0.985262	0.900574	0.957459	0.94402	0.927717	0.793709	0.970468	0.925629	0.937584
0.769866	0.985653	0.902471	0.957506	0.944075	0.927939	0.793934	0.970531	0.925658	0.937609
0.771072	0.986136	0.903439	0.957621	0.944095	0.927949	0.793974	0.970548	0.925692	0.937688
0.771507	0.986743	0.903455	0.957742	0.944106	0.928508	0.794202	0.970614	0.925734	0.937738
0.771869	0.986815	0.904089	0.957851	0.944134	0.928582	0.794495	0.970655	0.926395	0.937887
0.772223	0.987254	0.905476	0.957922	0.944237	0.928714	0.794681	0.9708	0.92647	0.937933
0.773735	0.987375	0.905767	0.957939	0.944254	0.928742	0.795076	0.970845	0.926572	0.937959
0.77374	0.987721	0.906144	0.957977	0.944262	0.928894	0.795211	0.97088	0.926776	0.938053
0.774787	0.987885	0.90728	0.958184	0.944346	0.929144	0.795388	0.970917	0.926883	0.938255
0.775154	0.988203	0.908422	0.958241	0.944794	0.929447	0.795669	0.971353	0.927111	0.938393
0.775976	0.988743	0.908693	0.958451	0.944797	0.929633	0.795765	0.971449	0.927574	0.938497
0.776241	0.988961	0.910552	0.958528	0.944857	0.929711	0.795952	0.971688	0.927881	0.938556
0.77632	0.989082	0.9108	0.958538	0.944873	0.930199	0.796068	0.971716	0.928073	0.938671
0.776678	0.989186	0.911721	0.958749	0.944874	0.930243	0.796329	0.971744	0.928903	0.93869
0.777187	0.989403	0.912062	0.959203	0.944887	0.930456	0.796379	0.971782	0.929273	0.938705
0.777341	0.989447	0.912292	0.959303	0.944914	0.930652	0.796578	0.971793	0.929374	0.938771
0.77773	0.989777	0.912438	0.959704	0.944982	0.93098	0.796747	0.971833	0.929448	0.938847
0.778702	0.989957	0.913291	0.959835	0.945059	0.931234	0.796918	0.97189	0.930573	0.938919
0.780824	0.99014	0.913646	0.959873	0.945187	0.931339	0.797092	0.971915	0.930621	0.939223
0.781411	0.990847	0.914318	0.960117	0.945214	0.931677	0.797201	0.972016	0.930736	0.9393
0.78187	0.991291	0.914439	0.960257	0.945285	0.932105	0.79736	0.972077	0.931523	0.939417
0.783407	0.99133	0.915625	0.960503	0.945301	0.932578	0.797396	0.972183	0.931533	0.939492
0.783613	0.991742	0.915846	0.960556	0.945332	0.932604	0.797631	0.972237	0.931942	0.939553
0.783836	0.99176	0.916574	0.960788	0.945347	0.933042	0.79764	0.972237	0.932014	0.939604
0.784354	0.991997	0.917313	0.960829	0.945442	0.933796	0.797711	0.972343	0.932181	0.939771
0.784685	0.992134	0.917495	0.961027	0.945484	0.933991	0.797788	0.972395	0.932269	0.939864
0.78494	0.992217	0.919062	0.961031	0.945565	0.934047	0.797851	0.972407	0.932415	0.939955
0.785242	0.992306	0.91944	0.961579	0.945657	0.934558	0.797876	0.97247	0.932427	0.940025
0.78683	0.992375	0.91949	0.962107	0.945731	0.93464	0.797947	0.972578	0.932577	0.940042
0.78688	0.992872	0.920176	0.962249	0.94579	0.934739	0.798189	0.972655	0.932961	0.940102
0.787168	0.992915	0.920531	0.962419	0.945829	0.934753	0.798361	0.972704	0.933791	0.940125
0.787892	0.993463	0.922923	0.962446	0.945895	0.935299	0.798497	0.972705	0.933941	0.940224
0.788451	0.993938	0.923924	0.962461	0.946057	0.935421	0.79855	0.972719	0.933989	0.94023
0.788524	0.994102	0.924735	0.962659	0.946312	0.936009	0.798589	0.972898	0.934235	0.940389
0.788942	0.994441	0.924757	0.962715	0.946566	0.936557	0.798717	0.972914	0.934276	0.940498
0.789128	0.995187	0.925999	0.962744	0.946589	0.936976	0.798823	0.972947	0.935089	0.940504
0.790187	0.99529	0.92821	0.962872	0.946607	0.937047	0.799227	0.972983	0.935161	0.940533
0.790282	0.995498	0.928343	0.962909	0.94666	0.937517	0.799237	0.973037	0.935446	0.940629
0.79074	0.995564	0.928616	0.962916	0.946686	0.937805	0.799578	0.973058	0.935828	0.940885
0.790932	0.995984	0.929193	0.963137	0.94677	0.937976	0.79959	0.973204	0.935841	0.940983
0.791098	0.996828	0.930208	0.9632	0.946877	0.938161	0.799766	0.973256	0.936046	0.941153
0.791564	0.996831	0.93137	0.963324	0.947021	0.938489	0.799966	0.97333	0.936236	0.941158
0.791753	0.997061	0.933801	0.963371	0.94724	0.939557	0.800046	0.973456	0.936562	0.941179
0.79209	0.997481	0.935624	0.963437	0.947465	0.939612	0.800142	0.973511	0.936893	0.941272
0.792353	0.997558	0.937979	0.963451	0.947495	0.939714	0.800182	0.973532	0.937466	0.941324
0.793697	0.99776	0.93836	0.963492	0.947664	0.939985	0.80036	0.97354	0.937528	0.941402
0.793739	0.997779	0.939538	0.963566	0.947683	0.940087	0.800436	0.973607	0.937626	0.941505
0.793838	0.998735	0.939644	0.96357	0.94784	0.940661	0.800516	0.973809	0.93779	0.941558
0.794746	0.998863	0.939651	0.963743	0.947889	0.941515	0.800524	0.973825	0.938166	0.941976
0.794841	0.998951	0.939696	0.963829	0.947932	0.941677	0.800528	0.973846	0.938331	0.94202
0.794878	0.999248	0.939845	0.963837	0.947932	0.941987	0.80069	0.97389	0.938373	0.942195
0.795106	0.999587	0.940035	0.963922	0.947956	0.942095	0.800703	0.974088	0.938469	0.942225
0.7957	0.999862	0.940241	0.963937	0.948081	0.942267	0.800822	0.974213	0.93868	0.942261
0.796262	0.999884	0.940496	0.963972	0.948121	0.942342	0.800857	0.974318	0.938931	0.942449
0.796566	0.99995	0.940535	0.964129	0.948137	0.94236	0.801013	0.974324	0.939942	0.942467
0.796926	1.00008	0.940578	0.964207	0.948142	0.942694	0.801241	0.974391	0.939987	0.942517
0.797222	1.00062	0.940764	0.964209	0.948267	0.942718	0.80132	0.974399	0.940062	0.942573
0.797609	1.0008	0.941121	0.96425	0.948285	0.943696	0.801576	0.974456	0.940069	0.942815
0.798089	1.00171	0.941528	0.964527	0.948337	0.943752	0.801745	0.974456	0.940403	0.942955
0.798443	1.00172	0.941536	0.964719	0.948359	0.944043	0.801833	0.974541	0.940444	0.942964
0.798835	1.00177	0.943088	0.964942	0.948453	0.944084	0.801865	0.97468	0.940786	0.943028
0.79888	1.00179	0.943885	0.96505	0.948496	0.944121	0.802075	0.974684	0.941213	0.943116
0.799205	1.00206	0.944028	0.965114	0.948521	0.944155	0.802122	0.974704	0.941504	0.943349
0.800487	1.00209	0.944083	0.965233	0.948674	0.944411	0.802159	0.97478	0.941629	0.943482
0.802157	1.00221	0.944683	0.965251	0.948689	0.944775	0.802161	0.97479	0.941849	0.943542
0.802213	1.00249	0.945352	0.965359	0.948758	0.945277	0.802418	0.974803	0.942277	0.943668
0.802258	1.00251	0.945654	0.965518	0.948934	0.945411	0.802532	0.974866	0.942338	0.943701
0.803453	1.00284	0.947273	0.965646	0.948937	0.945524	0.802974	0.974897	0.942434	0.943726
0.804623	1.00285	0.947327	0.965987	0.948951	0.94553	0.803079	0.974914	0.942894	0.943738
0.805201	1.00309	0.947539	0.966065	0.949018	0.945883	0.803101	0.974944	0.942944	0.944137
0.806085	1.00322	0.948073	0.966273	0.94914	0.946116	0.803225	0.974945	0.943139	0.94422
0.806417	1.00346	0.948656	0.966465	0.949225	0.946137	0.803245	0.975083	0.943633	0.944311
0.806448	1.00367	0.9487	0.966592	0.949271	0.946284	0.803287	0.975096	0.943732	0.944329
0.806505	1.00381	0.949143	0.966628	0.949376	0.946377	0.803483	0.975249	0.943962	0.944366
0.809876	1.00443	0.949327	0.966661	0.949444	0.946815	0.803876	0.97525	0.94428	0.944466
0.810243	1.00457	0.949447	0.96681	0.94957	0.946832	0.804015	0.975281	0.944321	0.944795
0.810982	1.00465	0.94997	0.966899	0.949601	0.946842	0.80428	0.975368	0.944605	0.944841
0.811649	1.00582	0.950251	0.967123	0.949642	0.947199	0.804409	0.97554	0.944606	0.944846
0.811808	1.00635	0.951007	0.967159	0.949645	0.947259	0.805075	0.975606	0.945125	0.944901
0.81237	1.00643	0.951639	0.967177	0.949739	0.947357	0.805077	0.975609	0.945506	0.945075
0.812849	1.00663	0.953547	0.967187	0.94977	0.947757	0.805532	0.975687	0.946048	0.945206
0.812911	1.00679	0.954808	0.967217	0.949789	0.947809	0.805572	0.975707	0.946208	0.945298
0.813397	1.00692	0.957082	0.967323	0.949947	0.948036	0.80565	0.975838	0.946453	0.945374
0.813868	1.00738	0.957393	0.967531	0.949981	0.948849	0.80602	0.975913	0.946777	0.945479
0.814088	1.00744	0.957414	0.967621	0.949989	0.94899	0.806301	0.975975	0.946883	0.945553
0.814241	1.00745	0.958239	0.967747	0.950021	0.949433	0.806401	0.976005	0.947002	0.94556
0.814303	1.00756	0.958905	0.967843	0.950083	0.949641	0.806507	0.976014	0.947128	0.945669
0.814407	1.00757	0.959307	0.968196	0.950108	0.949748	0.807264	0.976057	0.947392	0.945673
0.81499	1.0079	0.959988	0.968223	0.950111	0.94975	0.807368	0.976134	0.947752	0.945703
0.815293	1.00796	0.96069	0.968238	0.950189	0.949884	0.807383	0.976158	0.947766	0.945879
0.816588	1.00834	0.961471	0.968257	0.950218	0.950148	0.80758	0.976166	0.947919	0.945911
0.816637	1.00837	0.961519	0.968335	0.950341	0.950226	0.807891	0.976194	0.948466	0.945952
0.816709	1.00844	0.962885	0.968419	0.950524	0.950408	0.808194	0.976202	0.948556	0.945962
0.817477	1.00848	0.963281	0.968533	0.950652	0.951069	0.808264	0.976224	0.948769	0.946058
0.818179	1.00852	0.964375	0.968567	0.950715	0.951086	0.80842	0.976322	0.948803	0.946095
0.818268	1.00889	0.965357	0.968624	0.950727	0.952386	0.808458	0.976349	0.949403	0.946142
0.819004	1.0089	0.967402	0.968646	0.950729	0.952548	0.808494	0.976363	0.94948	0.946151
0.819119	1.00981	0.968417	0.968715	0.95074	0.952664	0.808645	0.976363	0.949868	0.946216
0.82115	1.00988	0.96866	0.968801	0.951007	0.952905	0.808686	0.976398	0.949871	0.94622
0.823779	1.01118	0.968749	0.968808	0.951097	0.953377	0.808704	0.976414	0.950008	0.946275
0.823811	1.01217	0.96973	0.968845	0.951125	0.953443	0.808866	0.976475	0.950297	0.946311
0.824085	1.01266	0.970261	0.969259	0.951296	0.953863	0.809057	0.97648	0.950332	0.946371
0.824253	1.01326	0.970677	0.969353	0.951397	0.954718	0.809199	0.976502	0.950517	0.94643
0.824563	1.0133	0.971344	0.969418	0.951426	0.954843	0.809506	0.976503	0.950563	0.946574
0.824726	1.01349	0.971656	0.969424	0.951432	0.954943	0.809577	0.97657	0.950699	0.946653
0.82566	1.01379	0.971815	0.969475	0.951432	0.955471	0.80967	0.976625	0.950806	0.946706
0.828081	1.01517	0.972398	0.969555	0.951469	0.955621	0.809677	0.976674	0.950973	0.94697
0.828512	1.01582	0.972622	0.969577	0.951488	0.955674	0.809892	0.976941	0.950992	0.94704
0.828694	1.0162	0.973976	0.96959	0.951503	0.95572	0.809949	0.977014	0.951033	0.947129
0.829569	1.01635	0.974211	0.969792	0.951597	0.955991	0.810222	0.977056	0.951515	0.947197
0.829578	1.01636	0.974423	0.969856	0.951632	0.956003	0.810249	0.977157	0.951626	0.947248
0.830206	1.01647	0.975066	0.9699	0.951682	0.956151	0.810612	0.977242	0.951834	0.94729
0.831303	1.01677	0.975286	0.970008	0.951687	0.956457	0.811167	0.977435	0.951869	0.947348
0.831606	1.01686	0.97538	0.970162	0.951842	0.956587	0.81119	0.977449	0.952011	0.947352
0.832217	1.0171	0.975515	0.970193	0.951901	0.956664	0.81132	0.977515	0.952405	0.947553
0.832533	1.01714	0.975738	0.97021	0.951956	0.957213	0.811388	0.977552	0.952541	0.947554
0.833356	1.01736	0.975779	0.970476	0.952035	0.95749	0.81141	0.977796	0.952673	0.947617
0.834709	1.01751	0.976315	0.970656	0.952141	0.957616	0.811455	0.977855	0.952676	0.94779
0.835057	1.01776	0.977142	0.970724	0.952255	0.957719	0.811635	0.977929	0.952734	0.947879
0.835226	1.01864	0.978299	0.970835	0.952327	0.958001	0.811745	0.977948	0.952846	0.947909
0.835506	1.01979	0.978681	0.971029	0.952376	0.958018	0.811805	0.978109	0.953032	0.947932
0.83571	1.02049	0.979574	0.971067	0.952424	0.958591	0.811845	0.978144	0.953052	0.948096
0.835803	1.02122	0.97991	0.971214	0.952435	0.959119	0.812391	0.97817	0.953131	0.9481
0.836075	1.02212	0.980021	0.971273	0.952486	0.959175	0.812437	0.978246	0.953247	0.948144
0.836166	1.02253	0.980669	0.971322	0.952518	0.959421	0.81262	0.97832	0.953302	0.948152
0.83666	1.02352	0.980701	0.97137	0.952518	0.959609	0.812671	0.978362	0.953526	0.948211
0.83748	1.02494	0.981069	0.971379	0.952532	0.959708	0.812956	0.978377	0.953526	0.948222
0.837668	1.02497	0.981475	0.971386	0.952547	0.959953	0.813027	0.978419	0.953671	0.948223
0.837798	1.02503	0.981477	0.971409	0.952547	0.960024	0.813206	0.978456	0.954427	0.948257
0.838084	1.02519	0.981653	0.971567	0.95257	0.960035	0.813257	0.978521	0.954469	0.948396
0.839956	1.02543	0.981677	0.971652	0.952596	0.960177	0.813474	0.978611	0.954761	0.948427
0.840698	1.02836	0.982478	0.971953	0.952607	0.960548	0.813495	0.978622	0.954848	0.948431
0.840757	1.02951	0.982618	0.971954	0.952666	0.96073	0.813567	0.978635	0.954933	0.94848
0.841082	1.03078	0.982944	0.97202	0.952705	0.960954	0.813715	0.978668	0.954975	0.948522
0.842387	1.03114	0.982951	0.972046	0.952836	0.961108	0.813717	0.978702	0.955018	0.948583
0.842907	1.03114	0.983138	0.972308	0.952989	0.961186	0.813961	0.978786	0.955032	0.94865
0.843239	1.03142	0.983501	0.97237	0.953056	0.961355	0.813991	0.978792	0.955235	0.948709
0.84371	1.03153	0.983615	0.972439	0.953156	0.961447	0.814022	0.978797	0.955238	0.948744
0.843858	1.03312	0.984163	0.972455	0.953205	0.961927	0.814083	0.978801	0.95541	0.948809
0.844138	1.03481	0.984693	0.972509	0.953212	0.961997	0.814171	0.978916	0.955527	0.948906
0.844369	1.0349	0.984828	0.972511	0.953405	0.962024	0.81427	0.978926	0.955542	0.948926
0.84572	1.03501	0.984887	0.972556	0.953443	0.962393	0.814286	0.978933	0.955779	0.948934
0.847687	1.03662	0.9849	0.972651	0.95346	0.962807	0.814344	0.978934	0.955802	0.948968
0.848469	1.03744	0.9856	0.972755	0.953582	0.962889	0.814452	0.978939	0.956337	0.948983
0.848871	1.03747	0.985852	0.972815	0.953732	0.963014	0.81447	0.978973	0.956406	0.949111
0.849004	1.0379	0.986138	0.972816	0.953847	0.963514	0.814586	0.979042	0.956557	0.949122
0.849362	1.03806	0.986575	0.973037	0.953963	0.964326	0.814687	0.979072	0.957497	0.949142
0.849642	1.03817	0.986686	0.973221	0.953971	0.964357	0.814931	0.979151	0.957628	0.949158
0.849687	1.03955	0.987805	0.973246	0.954023	0.964562	0.815193	0.979187	0.957738	0.949204
0.849973	1.03973	0.987985	0.973367	0.954044	0.964657	0.815287	0.979213	0.9578	0.949341
0.850227	1.03999	0.988126	0.973447	0.954058	0.964891	0.815319	0.979227	0.958171	0.949405
0.850242	1.04015	0.988163	0.973461	0.954073	0.964997	0.815703	0.979269	0.95856	0.949446
0.850911	1.04268	0.988255	0.973528	0.954097	0.965051	0.81577	0.979292	0.958809	0.949467
0.85144	1.04551	0.988264	0.973624	0.954175	0.965097	0.815841	0.979311	0.958855	0.949534
0.851516	1.04571	0.988805	0.973691	0.954241	0.965114	0.816074	0.979353	0.959018	0.949641
0.851567	1.04631	0.989086	0.97374	0.954266	0.965208	0.816134	0.979375	0.959396	0.949642
0.851789	1.04634	0.989143	0.973882	0.954351	0.965517	0.816176	0.979379	0.959885	0.949642
0.851994	1.04648	0.989154	0.974061	0.9544	0.96572	0.816185	0.979405	0.959891	0.949679
0.852641	1.04672	0.989401	0.974088	0.954405	0.965779	0.816308	0.979416	0.959993	0.94968
0.852693	1.04723	0.98951	0.974137	0.954464	0.965785	0.816363	0.979432	0.959994	0.949784
0.853211	1.04796	0.989667	0.974217	0.954475	0.965843	0.816882	0.97945	0.960102	0.949791
0.854804	1.04839	0.989856	0.974221	0.954603	0.965941	0.816912	0.979481	0.960116	0.949937
0.854853	1.04863	0.99058	0.974254	0.954665	0.966182	0.816956	0.979497	0.960143	0.94997
0.855165	1.0489	0.990623	0.974426	0.954711	0.966395	0.817005	0.97957	0.960225	0.949994
0.855245	1.049	0.990669	0.974426	0.954716	0.966431	0.817084	0.97961	0.960689	0.950073
0.855657	1.0496	0.991156	0.97448	0.954786	0.96646	0.817337	0.979629	0.960846	0.95025
0.855796	1.04961	0.991615	0.974484	0.954796	0.966597	0.817404	0.979681	0.960878	0.950313
0.856269	1.05132	0.991725	0.974535	0.954868	0.966741	0.817417	0.979721	0.960935	0.950413
0.856521	1.05296	0.991881	0.974537	0.954879	0.966753	0.817419	0.979722	0.961047	0.950497
0.856535	1.05362	0.992684	0.974612	0.954917	0.966913	0.817558	0.979745	0.961162	0.950558
0.857509	1.05371	0.993223	0.974673	0.954943	0.967059	0.81769	0.979803	0.961338	0.95057
0.857517	1.05379	0.993653	0.97469	0.955034	0.967062	0.817693	0.979804	0.961352	0.950585
0.857963	1.05579	0.993749	0.974697	0.955082	0.967077	0.817822	0.979839	0.961394	0.950589
0.857982	1.05618	0.994033	0.974782	0.955096	0.967083	0.818218	0.979983	0.961445	0.950662
0.858572	1.0562	0.994706	0.97479	0.95513	0.967264	0.818519	0.97999	0.96158	0.950677
0.858746	1.05686	0.994928	0.974792	0.955131	0.967318	0.818536	0.97999	0.961754	0.950749
0.858747	1.05721	0.994979	0.974867	0.955164	0.967664	0.818795	0.98006	0.961907	0.950768
0.859182	1.05733	0.995068	0.974868	0.955178	0.967739	0.818811	0.98007	0.961947	0.950779
0.859279	1.05735	0.995333	0.974959	0.955259	0.967843	0.818872	0.980073	0.962028	0.950801
0.859828	1.05832	0.995428	0.975131	0.955332	0.967928	0.818925	0.980086	0.96206	0.950814
0.860448	1.05953	0.995599	0.975148	0.955403	0.968219	0.819286	0.980158	0.962228	0.950856
0.860765	1.05965	0.995821	0.97518	0.955606	0.9686	0.819393	0.980182	0.962384	0.950977
0.86101	1.05996	0.995935	0.975228	0.95566	0.968604	0.819484	0.980189	0.962722	0.950984
0.861624	1.06127	0.996029	0.975661	0.955733	0.968692	0.819558	0.98019	0.962932	0.95101
0.86206	1.06254	0.996292	0.975752	0.955747	0.968774	0.81956	0.980196	0.962973	0.951017
0.863345	1.06265	0.996527	0.975769	0.955795	0.968794	0.819602	0.980262	0.963066	0.951067
0.863604	1.0627	0.996632	0.975779	0.955803	0.968815	0.819679	0.980295	0.963109	0.95108
0.864526	1.06313	0.996689	0.975805	0.95581	0.968855	0.819716	0.980357	0.963125	0.95113
0.864731	1.06375	0.997307	0.975854	0.955901	0.968868	0.819763	0.980385	0.963232	0.951158
0.865606	1.06452	0.997351	0.975859	0.955923	0.968883	0.819822	0.980389	0.963386	0.951181
0.865675	1.0651	0.997958	0.975927	0.955939	0.96889	0.81989	0.980417	0.963585	0.951211
0.866726	1.06659	0.998349	0.975979	0.955978	0.96894	0.819931	0.980425	0.963881	0.951236
0.867873	1.06777	0.998505	0.976086	0.956001	0.969356	0.820043	0.980454	0.964004	0.951297
0.868005	1.06783	0.998531	0.976143	0.956023	0.969648	0.820101	0.980488	0.964122	0.951311
0.87021	1.06879	0.999238	0.976177	0.956032	0.969732	0.820129	0.980502	0.964191	0.951327
0.870264	1.06928	0.999727	0.976199	0.956042	0.969774	0.820238	0.980569	0.964224	0.951369
0.87037	1.06972	1.00006	0.976207	0.956079	0.969832	0.820657	0.980576	0.964271	0.951432
0.870754	1.06973	1.00069	0.976209	0.956083	0.969923	0.820777	0.980607	0.96439	0.95155
0.871003	1.07091	1.00106	0.976229	0.956154	0.970089	0.820939	0.980623	0.964513	0.951558
0.871497	1.07175	1.00142	0.976331	0.956155	0.970264	0.821009	0.980625	0.964534	0.951575
0.871629	1.07188	1.00155	0.976364	0.956271	0.970449	0.821124	0.980636	0.964572	0.951644
0.873412	1.07295	1.00161	0.976406	0.956314	0.971024	0.821204	0.980648	0.964613	0.951713
0.873839	1.07436	1.00222	0.976425	0.956357	0.971146	0.821277	0.980667	0.964721	0.951748
0.874167	1.07526	1.00226	0.976427	0.956408	0.971302	0.821327	0.980674	0.964788	0.951813
0.874618	1.07577	1.00233	0.976503	0.956486	0.971352	0.821433	0.980684	0.964825	0.951836
0.874643	1.07583	1.00276	0.976529	0.956523	0.971452	0.821835	0.980687	0.964982	0.951898
0.874857	1.07745	1.00277	0.976557	0.956559	0.971846	0.82192	0.980708	0.964983	0.951951
0.875055	1.07959	1.00291	0.976787	0.95656	0.971906	0.822039	0.980747	0.965286	0.951966
0.87545	1.08069	1.00318	0.976806	0.956572	0.972392	0.822054	0.980772	0.965304	0.951979
0.876215	1.08107	1.00329	0.977038	0.956742	0.972559	0.822061	0.980781	0.965444	0.952175
0.87732	1.08133	1.0045	0.977081	0.95675	0.973002	0.822117	0.980858	0.965633	0.952184
0.878072	1.08428	1.00474	0.977203	0.956751	0.973076	0.822479	0.980901	0.965702	0.952223
0.878243	1.08445	1.00497	0.977232	0.956765	0.973218	0.822589	0.980944	0.965937	0.952329
0.878669	1.08531	1.00514	0.977443	0.956772	0.973225	0.822629	0.980948	0.966426	0.952371
0.87872	1.0854	1.00528	0.97748	0.956777	0.973284	0.82268	0.980992	0.966737	0.952384
0.879956	1.08644	1.00539	0.97751	0.956989	0.973431	0.822856	0.981006	0.966754	0.952391
0.880518	1.08662	1.00541	0.977511	0.957087	0.973755	0.822963	0.981007	0.966848	0.95241
0.880567	1.08743	1.00588	0.97753	0.957091	0.97387	0.823254	0.981032	0.966913	0.952435
0.880738	1.08835	1.00621	0.977543	0.957116	0.973895	0.823322	0.981036	0.967043	0.952462
0.880901	1.08923	1.00649	0.977544	0.957141	0.974105	0.823402	0.981048	0.967065	0.952499
0.881417	1.08923	1.00662	0.977629	0.957187	0.974215	0.823496	0.98111	0.967204	0.952536
0.882351	1.0893	1.00688	0.977677	0.957259	0.97423	0.823626	0.981127	0.96733	0.952605
0.882922	1.08954	1.00698	0.977692	0.957262	0.974261	0.823676	0.981152	0.967388	0.952682
0.882945	1.09059	1.00719	0.977785	0.957271	0.974297	0.823682	0.981363	0.9674	0.952686
0.883465	1.09166	1.0078	0.977827	0.957276	0.974734	0.823825	0.981428	0.967421	0.9527
0.884	1.09213	1.00783	0.97783	0.957387	0.974743	0.823991	0.981454	0.967496	0.952772
0.884104	1.09265	1.008	0.977849	0.957395	0.974971	0.824012	0.981457	0.967554	0.952887
0.884105	1.09283	1.00806	0.977952	0.957427	0.975175	0.824034	0.981457	0.967661	0.952929
0.884777	1.09425	1.00896	0.978093	0.957446	0.97522	0.824125	0.981464	0.967769	0.95299
0.884959	1.09462	1.009	0.978203	0.957493	0.975243	0.824351	0.981482	0.967783	0.953017
0.885985	1.09652	1.00954	0.978316	0.957664	0.975293	0.824399	0.981527	0.967806	0.953086
0.886862	1.09705	1.00998	0.978473	0.957682	0.975343	0.824509	0.981597	0.967936	0.953113
0.88687	1.0977	1.01015	0.978487	0.95776	0.975431	0.824538	0.981623	0.968404	0.953139
0.887908	1.09901	1.01036	0.978574	0.957826	0.975479	0.824864	0.981653	0.969195	0.953161
0.888608	1.10045	1.01044	0.978605	0.957833	0.975578	0.825412	0.981738	0.969206	0.953197
0.889082	1.10107	1.01116	0.978647	0.957858	0.975597	0.825446	0.98174	0.96934	0.953208
0.890665	1.10122	1.01118	0.978692	0.957862	0.975788	0.825452	0.981755	0.969429	0.95327
0.89072	1.10233	1.0112	0.978724	0.957906	0.976063	0.82546	0.981779	0.969458	0.9533
0.891216	1.10274	1.01136	0.978918	0.95794	0.976075	0.825597	0.981821	0.969485	0.953303
0.891367	1.10375	1.01153	0.979171	0.957954	0.976173	0.825645	0.981835	0.969489	0.953341
0.891801	1.10519	1.01157	0.979191	0.95796	0.97628	0.825766	0.981874	0.969945	0.95336
0.892037	1.1058	1.01162	0.979242	0.958196	0.976311	0.825772	0.981891	0.970003	0.953373
0.892328	1.10687	1.01204	0.979249	0.958198	0.976336	0.825811	0.981913	0.970181	0.953397
0.892801	1.1095	1.01241	0.979267	0.958203	0.976338	0.825966	0.981927	0.970258	0.953399
0.893008	1.11048	1.01255	0.979277	0.958269	0.976347	0.826086	0.981943	0.970415	0.953417
0.894418	1.11065	1.01285	0.979284	0.958433	0.976357	0.826182	0.981947	0.970462	0.953453
0.894511	1.11088	1.01289	0.979286	0.958497	0.976418	0.826455	0.981982	0.970514	0.953504
0.894578	1.11386	1.01291	0.979301	0.958611	0.976454	0.826726	0.982016	0.970739	0.953526
0.894647	1.11549	1.01312	0.979327	0.958618	0.976472	0.826734	0.982095	0.971025	0.95357
0.895836	1.11621	1.01378	0.979442	0.958644	0.976513	0.826838	0.982109	0.971043	0.953601
0.89655	1.11656	1.01384	0.97949	0.958648	0.976518	0.826841	0.982184	0.971232	0.953627
0.896568	1.11683	1.01415	0.979495	0.958657	0.976603	0.826986	0.982228	0.971275	0.953657
0.89695	1.1178	1.01431	0.979733	0.958669	0.976663	0.826995	0.98232	0.971422	0.953694
0.897051	1.11932	1.01513	0.979756	0.958773	0.976771	0.827187	0.982323	0.971485	0.953707
0.89819	1.12046	1.01533	0.979826	0.95885	0.976802	0.827232	0.98234	0.971547	0.953755
0.898591	1.12077	1.01544	0.979836	0.95893	0.976906	0.827645	0.982352	0.971565	0.953768
0.899157	1.12192	1.01741	0.979896	0.958942	0.976997	0.827661	0.982358	0.97174	0.953771
0.899182	1.1221	1.01742	0.979919	0.958961	0.977127	0.827712	0.982369	0.971773	0.953779
0.900557	1.12229	1.01755	0.979968	0.958987	0.977143	0.827712	0.982421	0.971804	0.953809
0.900706	1.12258	1.01758	0.980023	0.959008	0.977333	0.827767	0.982431	0.971818	0.953918
0.901433	1.12386	1.01777	0.980064	0.959109	0.977473	0.827835	0.982516	0.971846	0.953953
0.902073	1.12401	1.01787	0.980178	0.959132	0.97749	0.828164	0.982629	0.971877	0.953982
0.902268	1.12456	1.0187	0.980289	0.959152	0.977497	0.828202	0.982659	0.971878	0.953996
0.90241	1.12488	1.01993	0.980317	0.959192	0.977582	0.828353	0.982661	0.971931	0.954008
0.902655	1.12626	1.01996	0.980375	0.959221	0.977604	0.828439	0.982675	0.972048	0.954037
0.903128	1.12673	1.02086	0.980392	0.959243	0.977647	0.828479	0.982687	0.972104	0.954061
0.903664	1.12676	1.02122	0.980394	0.959251	0.977661	0.828481	0.982705	0.97228	0.954068
0.903783	1.12715	1.02158	0.980428	0.959295	0.977686	0.828658	0.982732	0.972333	0.95418
0.903867	1.12828	1.02203	0.980476	0.959327	0.977747	0.828732	0.982743	0.972448	0.954205
0.904132	1.13002	1.02238	0.980551	0.95935	0.977771	0.828756	0.98277	0.972672	0.954255
0.905169	1.13175	1.02275	0.980587	0.959362	0.978012	0.828927	0.982803	0.972729	0.95426
0.905424	1.1347	1.02281	0.980655	0.959373	0.978067	0.828999	0.98282	0.972795	0.954298
0.905428	1.13538	1.02282	0.98067	0.959609	0.978329	0.829126	0.982963	0.97288	0.954303
0.905641	1.13624	1.02302	0.980697	0.959648	0.97839	0.829133	0.983069	0.972955	0.954306
0.905779	1.13639	1.02336	0.980731	0.959701	0.978622	0.829135	0.983076	0.972958	0.95432
0.907117	1.13774	1.02354	0.980746	0.959704	0.978767	0.829177	0.983077	0.973114	0.954322
0.907349	1.13951	1.02367	0.980801	0.959711	0.978781	0.829236	0.983098	0.973171	0.95434
0.907648	1.14011	1.02433	0.98083	0.959719	0.978914	0.829267	0.983102	0.973318	0.954437
0.90802	1.14456	1.02471	0.98088	0.959778	0.979056	0.82928	0.983115	0.973613	0.954449
0.90858	1.14535	1.02539	0.980894	0.959812	0.979063	0.829319	0.983122	0.973729	0.954455
0.908585	1.14578	1.02747	0.981001	0.959838	0.979207	0.829466	0.983181	0.973894	0.954461
0.908749	1.14869	1.02771	0.981011	0.959857	0.979347	0.829788	0.983235	0.973948	0.954466
0.909794	1.14892	1.02844	0.981076	0.959874	0.97961	0.829801	0.983265	0.974166	0.9545
0.910979	1.14919	1.02938	0.981137	0.9599	0.979643	0.829854	0.9833	0.974173	0.954503
0.911739	1.14935	1.02969	0.981141	0.959939	0.979666	0.829987	0.983333	0.974207	0.954528
0.911801	1.15003	1.02979	0.981171	0.959944	0.979667	0.829987	0.983336	0.974256	0.954542
0.912568	1.15229	1.03229	0.981178	0.960015	0.979691	0.830141	0.983468	0.974332	0.95459
0.912796	1.15288	1.03233	0.981224	0.960149	0.979727	0.830233	0.983475	0.97447	0.954597
0.913528	1.15447	1.03305	0.981227	0.960178	0.979885	0.830301	0.983504	0.974712	0.954618
0.913843	1.15478	1.03308	0.981281	0.96018	0.980002	0.830454	0.983606	0.974827	0.95464
0.91474	1.1551	1.03412	0.981294	0.960214	0.980101	0.830515	0.983614	0.974848	0.954641
0.915986	1.15517	1.03549	0.981334	0.960316	0.980108	0.830556	0.983636	0.974904	0.954691
0.916106	1.15524	1.03632	0.981335	0.960321	0.980115	0.8306	0.983636	0.974935	0.954732
0.916633	1.15538	1.03698	0.981361	0.960335	0.980185	0.831016	0.983643	0.974946	0.954756
0.916888	1.15572	1.03724	0.981424	0.960337	0.9802	0.831102	0.98366	0.975019	0.954773
0.916976	1.15658	1.0374	0.98143	0.960384	0.980204	0.831104	0.983753	0.975222	0.954811
0.917015	1.15725	1.03856	0.981516	0.960396	0.980368	0.831109	0.983784	0.975246	0.95485
0.917274	1.15812	1.04153	0.981569	0.960433	0.980566	0.83113	0.9838	0.975336	0.954853
0.918165	1.1583	1.04245	0.981626	0.960582	0.98059	0.831181	0.983805	0.975346	0.954885
0.9182	1.15834	1.04334	0.981628	0.960616	0.980632	0.831502	0.983827	0.975561	0.954955
0.919355	1.15894	1.04385	0.98168	0.960681	0.980641	0.831519	0.98394	0.975711	0.954963
0.919679	1.15963	1.04385	0.981772	0.960731	0.980683	0.832037	0.984008	0.975802	0.955032
0.920561	1.15992	1.04639	0.981786	0.960747	0.980835	0.832124	0.984025	0.975901	0.955151
0.920995	1.16013	1.04799	0.981805	0.960764	0.980921	0.83222	0.984029	0.976034	0.955164
0.921425	1.16062	1.04819	0.981829	0.960786	0.980972	0.832297	0.984033	0.976057	0.955231
0.92172	1.16331	1.04834	0.981843	0.960888	0.981066	0.832414	0.984038	0.976126	0.955266
0.922497	1.16366	1.04854	0.981856	0.960895	0.981084	0.832419	0.984047	0.9762	0.955294
0.922752	1.16419	1.04925	0.981904	0.960896	0.9811	0.832542	0.98406	0.976232	0.955335
0.923294	1.16504	1.04981	0.981939	0.96092	0.981316	0.832543	0.98409	0.97636	0.955379
0.923582	1.16523	1.05028	0.981971	0.960957	0.981359	0.832585	0.984139	0.976365	0.955405
0.923621	1.16559	1.05084	0.982002	0.960977	0.981369	0.832621	0.984142	0.976407	0.955425
0.923812	1.16643	1.05097	0.982014	0.960998	0.981424	0.832624	0.984148	0.97641	0.955446
0.92414	1.1672	1.05121	0.98205	0.961009	0.981428	0.832796	0.984166	0.976545	0.955486
0.924168	1.16768	1.05157	0.982079	0.961035	0.981521	0.832849	0.984171	0.976742	0.955491
0.924298	1.16774	1.05214	0.982082	0.961043	0.981563	0.832893	0.984213	0.976852	0.955579
0.924611	1.16869	1.05305	0.982106	0.961069	0.981671	0.833013	0.984214	0.976876	0.95559
0.925068	1.1691	1.05309	0.982116	0.961071	0.98168	0.833022	0.984255	0.9769	0.955664
0.925384	1.1691	1.05449	0.982118	0.961079	0.981734	0.833199	0.984262	0.976985	0.955708
0.925547	1.17057	1.05493	0.982187	0.9611	0.981757	0.833488	0.984284	0.976991	0.955755
0.926157	1.1725	1.05496	0.982189	0.961121	0.981774	0.833513	0.984297	0.977302	0.955765
0.926268	1.17371	1.05506	0.982226	0.961123	0.981859	0.833584	0.984309	0.977355	0.955813
0.926436	1.1741	1.05512	0.982271	0.961145	0.982027	0.833636	0.984328	0.977391	0.955857
0.926589	1.17665	1.05601	0.982289	0.961156	0.982034	0.833661	0.984332	0.977431	0.955868
0.926889	1.17742	1.05612	0.982291	0.961182	0.982036	0.833698	0.984353	0.977665	0.955892
0.926968	1.17878	1.05621	0.982308	0.96119	0.982135	0.83373	0.984367	0.977688	0.955965
0.926988	1.18096	1.05668	0.982328	0.961249	0.98219	0.83391	0.984415	0.977792	0.955975
0.927307	1.1811	1.05703	0.982339	0.961258	0.982221	0.83393	0.984419	0.97782	0.956006
0.927567	1.18404	1.05725	0.982378	0.961279	0.982332	0.833963	0.98449	0.977823	0.956023
0.927874	1.1868	1.05758	0.982396	0.961363	0.98237	0.834021	0.984508	0.977829	0.956045
0.928066	1.18697	1.05865	0.98246	0.961365	0.982517	0.834203	0.984561	0.977906	0.956047
0.929257	1.18711	1.05866	0.982528	0.961371	0.982531	0.834306	0.984564	0.977918	0.956091
0.930329	1.18786	1.05891	0.982658	0.961389	0.982638	0.834686	0.984569	0.977954	0.956093
0.930536	1.18795	1.05914	0.982693	0.96139	0.982704	0.834739	0.984575	0.978005	0.95613
0.930835	1.18874	1.05925	0.982708	0.961393	0.982805	0.834855	0.984614	0.978032	0.956161
0.931106	1.18882	1.05935	0.982738	0.961429	0.982826	0.834928	0.984622	0.978097	0.956212
0.932206	1.18977	1.05959	0.982781	0.961469	0.982849	0.835033	0.98463	0.978161	0.956216
0.932907	1.18989	1.05962	0.982786	0.961579	0.982875	0.835326	0.984686	0.978246	0.956299
0.932987	1.18999	1.06061	0.98286	0.96161	0.982906	0.835327	0.984693	0.97826	0.956305
0.934413	1.19113	1.0619	0.982863	0.961671	0.982924	0.83536	0.984706	0.97831	0.956367
0.934881	1.19151	1.06195	0.982933	0.961705	0.982925	0.835373	0.984733	0.978401	0.956474
0.936537	1.19284	1.06249	0.982941	0.961714	0.982945	0.835472	0.984747	0.978592	0.956483
0.936539	1.1944	1.06285	0.98296	0.961715	0.983009	0.835551	0.984751	0.978627	0.956505
0.936797	1.1947	1.06314	0.982966	0.961753	0.983253	0.83557	0.984758	0.978746	0.956531
0.937951	1.19543	1.06315	0.982967	0.961822	0.983305	0.83604	0.984759	0.978825	0.956535
0.938021	1.19735	1.06336	0.983017	0.961943	0.983317	0.836223	0.984772	0.978976	0.956597
0.93812	1.19909	1.06378	0.983019	0.961953	0.983351	0.836386	0.984811	0.978983	0.956597
0.940043	1.19919	1.06379	0.983034	0.961993	0.983371	0.836413	0.984816	0.979169	0.956599
0.940123	1.19931	1.06457	0.983035	0.962015	0.983388	0.836459	0.984828	0.979208	0.956648
0.940209	1.19952	1.06498	0.983091	0.962031	0.983511	0.836518	0.984842	0.979233	0.956653
0.940603	1.19989	1.06555	0.983182	0.962171	0.983534	0.836763	0.984868	0.979248	0.956653
0.94098	1.20117	1.06592	0.98322	0.96218	0.983536	0.836884	0.984894	0.979328	0.95666
0.941894	1.20124	1.06616	0.983246	0.962295	0.983559	0.836898	0.984903	0.979343	0.956675
0.942372	1.20411	1.06668	0.983267	0.962332	0.983775	0.836914	0.984916	0.979711	0.956757
0.942528	1.20473	1.0676	0.983304	0.962333	0.983811	0.836921	0.98493	0.97979	0.956775
0.943446	1.20484	1.06776	0.983338	0.962335	0.983819	0.837372	0.984931	0.979878	0.956851
0.943702	1.20552	1.07193	0.983444	0.962441	0.983848	0.837395	0.984935	0.9799	0.956881
0.943926	1.2078	1.07193	0.983458	0.962483	0.983977	0.837461	0.984944	0.979902	0.956894
0.944059	1.20791	1.07403	0.983462	0.962489	0.983996	0.837675	0.984975	0.979928	0.956987
0.944264	1.20841	1.0749	0.983493	0.962537	0.984041	0.837765	0.984978	0.979952	0.956992
0.944863	1.21123	1.07548	0.98352	0.962553	0.984115	0.837922	0.984995	0.979969	0.956998
0.945044	1.21128	1.07581	0.983524	0.962559	0.984125	0.838077	0.985016	0.980021	0.957013
0.94601	1.21277	1.07582	0.983631	0.962582	0.984179	0.838146	0.985033	0.980123	0.957018
0.94643	1.21323	1.07612	0.983662	0.962613	0.984327	0.838185	0.985045	0.980412	0.957087
0.946725	1.21326	1.07763	0.983776	0.962728	0.984432	0.838243	0.985048	0.980501	0.957095
0.947074	1.21535	1.08072	0.983852	0.96273	0.984457	0.838813	0.985109	0.980517	0.957096
0.94771	1.21603	1.08111	0.983873	0.962812	0.98452	0.838938	0.985126	0.980536	0.957127
0.948909	1.21714	1.08125	0.983882	0.962825	0.984586	0.839124	0.985134	0.980539	0.95713
0.949343	1.2175	1.08136	0.983885	0.962974	0.984805	0.839191	0.985152	0.980606	0.957165
0.950354	1.21916	1.0816	0.983929	0.963009	0.984863	0.839293	0.985186	0.980606	0.957172
0.951395	1.21948	1.08299	0.983964	0.963013	0.984905	0.839337	0.985212	0.980686	0.957175
0.952281	1.22195	1.08339	0.983975	0.963029	0.985053	0.839385	0.985234	0.980929	0.957226
0.952348	1.22236	1.08352	0.983991	0.963075	0.985074	0.839388	0.985284	0.980977	0.957241
0.952391	1.22262	1.08448	0.984039	0.963122	0.985129	0.839422	0.985318	0.981025	0.957246
0.95278	1.22313	1.08463	0.984049	0.963223	0.98521	0.839477	0.985338	0.981027	0.957283
0.953123	1.22455	1.08559	0.984064	0.963224	0.985353	0.839597	0.985341	0.981095	0.957288
0.955114	1.22556	1.08692	0.984141	0.963232	0.985434	0.839991	0.985379	0.981096	0.95731
0.955493	1.22712	1.08894	0.984164	0.963287	0.985476	0.840054	0.98539	0.981184	0.957346
0.955739	1.22872	1.09098	0.984211	0.963362	0.985562	0.840369	0.985412	0.98119	0.957351
0.955978	1.2306	1.0915	0.98427	0.963369	0.985637	0.840566	0.985434	0.981236	0.957414
0.958488	1.23181	1.09214	0.984271	0.963398	0.985652	0.840583	0.985449	0.981461	0.957528
0.959648	1.23414	1.09228	0.984278	0.963436	0.985713	0.840595	0.985462	0.981471	0.957529
0.960789	1.23472	1.09355	0.984281	0.963444	0.985773	0.84067	0.985499	0.981504	0.957545
0.960813	1.23543	1.09534	0.984282	0.963449	0.98578	0.84072	0.985511	0.981536	0.957548
0.961416	1.23613	1.09604	0.98429	0.963471	0.985874	0.840729	0.985519	0.981596	0.957555
0.961582	1.23658	1.09605	0.984342	0.963533	0.985909	0.840761	0.98553	0.981647	0.957562
0.961609	1.23738	1.0972	0.984352	0.963533	0.985911	0.84078	0.985588	0.981748	0.957566
0.962104	1.23756	1.09781	0.984382	0.96357	0.98592	0.84078	0.985595	0.981928	0.957567
0.962308	1.23814	1.09804	0.984401	0.963588	0.986073	0.840795	0.985662	0.98199	0.957678
0.965318	1.23956	1.09849	0.984459	0.96363	0.986081	0.841202	0.985694	0.982019	0.957737
0.965647	1.24121	1.10039	0.984479	0.963641	0.986096	0.841269	0.985727	0.982058	0.95774
0.965835	1.24209	1.10147	0.984516	0.963647	0.986195	0.841275	0.985746	0.982215	0.957751
0.966177	1.24274	1.10148	0.984539	0.963651	0.986256	0.841279	0.985746	0.982234	0.957756
0.966303	1.24322	1.10191	0.984547	0.963674	0.986259	0.84132	0.985756	0.982258	0.957794
0.966396	1.24338	1.10247	0.984582	0.96371	0.986322	0.841405	0.985757	0.982354	0.957802
0.966414	1.24398	1.1026	0.984591	0.963717	0.986379	0.841405	0.985768	0.982417	0.957809
0.96656	1.24436	1.10279	0.984653	0.963724	0.986471	0.841421	0.985807	0.982508	0.957832
0.966755	1.2447	1.10296	0.984698	0.963765	0.986474	0.841426	0.985835	0.982559	0.957841
0.967634	1.24489	1.10356	0.984725	0.963835	0.986521	0.84151	0.985851	0.982561	0.957882
0.968773	1.24492	1.10705	0.984758	0.96386	0.986598	0.84155	0.985891	0.982568	0.957919
0.969338	1.24548	1.10711	0.984768	0.963896	0.986609	0.841614	0.985912	0.982583	0.957922
0.969502	1.24596	1.10744	0.984773	0.963931	0.986786	0.842182	0.985965	0.98262	0.957955
0.969608	1.246	1.11134	0.984778	0.963981	0.986835	0.842182	0.985975	0.982786	0.95798
0.969668	1.24625	1.11158	0.98478	0.963987	0.98688	0.842216	0.985988	0.982787	0.957986
0.969731	1.24629	1.11216	0.984797	0.96402	0.986921	0.842496	0.985995	0.982794	0.958041
0.970273	1.24649	1.11435	0.984805	0.964026	0.986924	0.84256	0.985999	0.982834	0.958045
0.970307	1.24748	1.11528	0.984815	0.964031	0.987005	0.842639	0.986005	0.98293	0.958059
0.970355	1.2483	1.11752	0.984865	0.964039	0.987076	0.842731	0.986038	0.982985	0.958075
0.970567	1.24886	1.11757	0.98489	0.964075	0.987118	0.8429	0.986042	0.983018	0.958102
0.9707	1.25022	1.11766	0.984892	0.964086	0.987191	0.843203	0.986052	0.983061	0.958173
0.971066	1.25191	1.11875	0.984896	0.96409	0.98743	0.843227	0.986074	0.983087	0.958193
0.971104	1.25242	1.1212	0.984909	0.964182	0.987525	0.84326	0.986114	0.983166	0.958218
0.972065	1.25383	1.1216	0.98496	0.964183	0.98764	0.843283	0.98613	0.98318	0.958239
0.97227	1.25523	1.12184	0.984978	0.964195	0.987776	0.843355	0.986136	0.983228	0.958273
0.972598	1.25784	1.12254	0.985034	0.964195	0.98785	0.843367	0.986148	0.983389	0.958341
0.97281	1.25856	1.1231	0.985113	0.964195	0.987923	0.84339	0.986174	0.983393	0.958353
0.972959	1.25879	1.12326	0.985124	0.96425	0.988011	0.843424	0.986177	0.983434	0.958394
0.973121	1.2588	1.12498	0.985126	0.96433	0.988044	0.843479	0.986187	0.983443	0.958396
0.973297	1.25925	1.12579	0.985199	0.964378	0.988086	0.843503	0.986194	0.98351	0.958414
0.97375	1.25931	1.12671	0.985224	0.964391	0.98821	0.843738	0.986222	0.983531	0.958419
0.973999	1.26019	1.12747	0.985308	0.964444	0.988276	0.843755	0.986225	0.98368	0.958438
0.974726	1.26036	1.13054	0.985311	0.964447	0.988342	0.843898	0.986252	0.983689	0.958441
0.975631	1.26042	1.13124	0.985355	0.964447	0.98845	0.843963	0.986264	0.98376	0.958458
0.975631	1.26066	1.13173	0.985404	0.96447	0.988502	0.843971	0.986273	0.983765	0.958524
0.976932	1.26107	1.13199	0.985405	0.964478	0.988704	0.843982	0.98628	0.983821	0.95858
0.977217	1.26223	1.13248	0.985486	0.964487	0.988731	0.844041	0.986314	0.983821	0.958642
0.977685	1.26387	1.13391	0.985497	0.964513	0.988762	0.844162	0.986337	0.983824	0.958647
0.977777	1.2654	1.13443	0.985517	0.964538	0.988824	0.844164	0.986386	0.98389	0.958647
0.97803	1.26633	1.13446	0.985571	0.964613	0.988871	0.844185	0.986393	0.983916	0.958713
0.978152	1.26756	1.13454	0.985597	0.964631	0.988915	0.844258	0.986393	0.983954	0.95874
0.978278	1.26819	1.13834	0.985608	0.964633	0.988927	0.844313	0.986417	0.983962	0.95879
0.97915	1.26856	1.13867	0.985617	0.964647	0.988969	0.844428	0.986457	0.984003	0.958796
0.979722	1.26897	1.13914	0.985643	0.964674	0.989015	0.844458	0.986466	0.984006	0.958814
0.980296	1.26922	1.14061	0.985752	0.964705	0.98902	0.844462	0.98647	0.984052	0.958818
0.980355	1.26947	1.1408	0.985753	0.96472	0.989021	0.844477	0.986471	0.984081	0.95884
0.98224	1.26966	1.14169	0.985766	0.964745	0.989046	0.844508	0.986473	0.984131	0.958853
0.982251	1.2705	1.14302	0.985797	0.964768	0.989069	0.844535	0.986487	0.984158	0.958856
0.983689	1.27087	1.14396	0.985841	0.964777	0.989079	0.84455	0.986498	0.984332	0.958891
0.983923	1.27095	1.14674	0.985853	0.964788	0.989094	0.844629	0.9865	0.984341	0.958899
0.984018	1.27148	1.14942	0.985871	0.964805	0.989113	0.844694	0.986523	0.984375	0.958903
0.984115	1.27194	1.14974	0.985908	0.964808	0.989135	0.844704	0.986575	0.984526	0.958978
0.98414	1.27213	1.15078	0.985958	0.964816	0.989164	0.844763	0.986576	0.984536	0.958996
0.98415	1.27342	1.15216	0.985961	0.964843	0.989302	0.844782	0.986594	0.984588	0.959048
0.985033	1.27392	1.15231	0.985979	0.964853	0.989306	0.844876	0.986602	0.984636	0.9591
0.985269	1.27417	1.15273	0.986015	0.964914	0.989378	0.844919	0.986619	0.98465	0.959105
0.985311	1.27476	1.15464	0.986048	0.965016	0.989483	0.845019	0.986637	0.984663	0.959126
0.985314	1.27753	1.15589	0.986058	0.965052	0.989514	0.845032	0.986638	0.98469	0.959164
0.986456	1.28055	1.15637	0.986058	0.965239	0.989527	0.845064	0.986667	0.984729	0.959191
0.986894	1.28064	1.15639	0.986114	0.965247	0.989569	0.845089	0.986697	0.984752	0.959229
0.987529	1.28139	1.15715	0.986154	0.965266	0.98961	0.845266	0.986704	0.984782	0.959231
0.987643	1.28371	1.15727	0.986176	0.965328	0.989649	0.845326	0.986723	0.9848	0.959235
0.987961	1.28452	1.1575	0.986287	0.965335	0.989662	0.845386	0.986733	0.984809	0.959235
0.990264	1.28458	1.15789	0.986294	0.965365	0.989763	0.845513	0.986747	0.984816	0.959237
0.99033	1.28495	1.16196	0.986317	0.965477	0.989832	0.845514	0.986766	0.984854	0.959243
0.990689	1.28749	1.16219	0.986353	0.965481	0.98998	0.845699	0.986809	0.984937	0.959264
0.991245	1.2896	1.16448	0.986359	0.965491	0.989993	0.845744	0.98681	0.984983	0.959317
0.991647	1.29022	1.16569	0.986372	0.965491	0.990165	0.845929	0.986855	0.985005	0.959325
0.992496	1.29157	1.16648	0.986386	0.965495	0.990323	0.845955	0.986878	0.985008	0.959355
0.993134	1.29182	1.16661	0.986487	0.965523	0.990337	0.846058	0.986878	0.98504	0.95941
0.993226	1.29225	1.16735	0.986507	0.965539	0.990451	0.846113	0.986889	0.985143	0.959418
0.993641	1.29504	1.16753	0.986536	0.965557	0.990496	0.846454	0.98694	0.985146	0.959424
0.993712	1.29558	1.16797	0.986537	0.965599	0.990609	0.846624	0.986967	0.98529	0.95948
0.994957	1.29564	1.16949	0.98654	0.965627	0.99066	0.846654	0.986994	0.985294	0.959501
0.995477	1.29572	1.1707	0.986594	0.96563	0.990714	0.846664	0.986996	0.985447	0.959574
0.99594	1.29652	1.171	0.986613	0.965667	0.99089	0.8467	0.987029	0.98545	0.959627
0.996129	1.29699	1.17142	0.986641	0.965708	0.990913	0.846827	0.98703	0.985461	0.959714
0.997136	1.29705	1.17296	0.986652	0.965729	0.990943	0.846997	0.987046	0.985573	0.959718
0.997249	1.29786	1.17356	0.986662	0.965734	0.991059	0.847096	0.987065	0.985624	0.959736
0.998149	1.2981	1.17569	0.986676	0.965775	0.991101	0.847243	0.987107	0.985735	0.959743
0.998414	1.30006	1.17577	0.986816	0.965875	0.991106	0.847498	0.987158	0.985812	0.959759
0.999083	1.30087	1.17618	0.986826	0.965896	0.991115	0.847581	0.987185	0.985918	0.959767
0.999386	1.30097	1.17646	0.986856	0.965932	0.991148	0.847601	0.98721	0.985939	0.959775
0.999454	1.30141	1.17672	0.986884	0.965943	0.991234	0.847675	0.987215	0.985987	0.959798
1.0001	1.30208	1.17831	0.986904	0.966004	0.991243	0.847703	0.987284	0.986078	0.959806
1.00037	1.30257	1.17966	0.986991	0.966051	0.991266	0.847705	0.987322	0.986083	0.959807
1.00063	1.30279	1.17983	0.987028	0.966062	0.991348	0.84775	0.987339	0.986103	0.959825
1.00066	1.30621	1.18065	0.987049	0.966064	0.991368	0.847904	0.987341	0.986145	0.959871
1.00169	1.30665	1.18087	0.987067	0.96608	0.991387	0.847915	0.987366	0.986175	0.959892
1.00192	1.30735	1.18219	0.987081	0.966083	0.991405	0.848085	0.987405	0.986187	0.959904
1.00216	1.30785	1.18287	0.987127	0.966115	0.991412	0.848097	0.987427	0.986198	0.95991
1.00217	1.3083	1.18391	0.98713	0.966142	0.991539	0.848235	0.987451	0.986221	0.959914
1.0026	1.3128	1.18419	0.987156	0.966158	0.991622	0.848314	0.987455	0.986362	0.959923
1.00312	1.31302	1.18554	0.987191	0.966169	0.991636	0.848332	0.98746	0.986407	0.959952
1.00314	1.31353	1.18573	0.987221	0.966224	0.99172	0.848548	0.987475	0.98641	0.959954
1.00348	1.31462	1.18611	0.987228	0.966287	0.991733	0.848788	0.987476	0.986417	0.960029
1.00377	1.31555	1.18679	0.987244	0.96629	0.991735	0.848791	0.987488	0.98645	0.960044
1.00468	1.31599	1.18759	0.987251	0.966344	0.991793	0.848803	0.987491	0.986461	0.960082
1.0059	1.31676	1.1876	0.987304	0.96637	0.991861	0.848954	0.987491	0.986572	0.960104
1.00612	1.3169	1.18845	0.987308	0.966429	0.991921	0.849064	0.987536	0.986607	0.960166
1.00643	1.31857	1.18999	0.987311	0.966435	0.991936	0.849255	0.987553	0.986619	0.960169
1.00666	1.31932	1.19028	0.98734	0.966509	0.992005	0.849711	0.987572	0.986628	0.96017
1.00795	1.32008	1.19175	0.987367	0.966521	0.992007	0.849774	0.987586	0.986658	0.960186
1.00803	1.32191	1.19413	0.987416	0.966527	0.992008	0.849997	0.987587	0.986741	0.960203
1.00811	1.32244	1.19418	0.987419	0.966541	0.992052	0.850127	0.987604	0.986794	0.96021
1.00867	1.32366	1.1951	0.987427	0.966573	0.992065	0.850135	0.987669	0.986807	0.960223
1.00899	1.32483	1.19552	0.987437	0.966587	0.992075	0.850258	0.987678	0.986812	0.960225
1.00904	1.3249	1.19616	0.987442	0.966626	0.992115	0.850274	0.9877	0.98682	0.960241
1.00929	1.32525	1.19703	0.98749	0.966663	0.992214	0.850365	0.98772	0.986829	0.960287
1.00985	1.32532	1.20101	0.987525	0.966666	0.992231	0.850414	0.987747	0.986833	0.960342
1.01005	1.32575	1.20161	0.987528	0.966678	0.992253	0.850526	0.987747	0.986869	0.960349
1.01047	1.32718	1.20312	0.987573	0.966737	0.992269	0.850566	0.987766	0.986872	0.960361
1.01158	1.32755	1.20485	0.987613	0.966784	0.99228	0.850619	0.98778	0.986954	0.960421
1.01316	1.32933	1.20513	0.987699	0.966823	0.992398	0.850623	0.987837	0.986957	0.960441
1.01327	1.33021	1.20817	0.987702	0.96685	0.992469	0.850694	0.987838	0.987069	0.960473
1.01348	1.33033	1.20832	0.98772	0.96686	0.99255	0.850813	0.987847	0.987085	0.960508
1.01457	1.33037	1.20911	0.987723	0.966889	0.99283	0.850817	0.987883	0.9871	0.960517
1.01513	1.3304	1.20981	0.987782	0.966903	0.992847	0.850835	0.987899	0.987118	0.960522
1.016	1.33076	1.20992	0.987793	0.966959	0.99285	0.850858	0.987899	0.987137	0.960531
1.01661	1.33206	1.2104	0.987822	0.96696	0.992877	0.850867	0.987912	0.98719	0.960532
1.01711	1.33284	1.21277	0.987826	0.966963	0.992894	0.851168	0.987915	0.98727	0.960556
1.01752	1.33401	1.21299	0.987829	0.967059	0.993043	0.851268	0.987931	0.987453	0.960571
1.01845	1.3342	1.21343	0.98798	0.967065	0.993085	0.851409	0.987936	0.987467	0.960576
1.0191	1.335	1.21509	0.98799	0.967078	0.993118	0.851525	0.987944	0.987501	0.960584
1.01916	1.3371	1.2162	0.988094	0.967081	0.993125	0.851615	0.987956	0.987524	0.960585
1.01923	1.33723	1.21705	0.988168	0.967088	0.993148	0.851711	0.987989	0.987547	0.960587
1.02001	1.3376	1.21809	0.988204	0.9671	0.993224	0.851826	0.987994	0.987562	0.960654
1.02009	1.33767	1.21892	0.988208	0.967123	0.993226	0.851849	0.987995	0.98759	0.960726
1.02037	1.33804	1.21999	0.98828	0.967127	0.993235	0.85195	0.988007	0.987665	0.960751
1.02047	1.34176	1.22226	0.988305	0.967238	0.993293	0.851959	0.988022	0.987692	0.96076
1.02112	1.34327	1.22276	0.98841	0.967249	0.993349	0.851979	0.988055	0.987706	0.960768
1.02264	1.34418	1.22309	0.988484	0.967262	0.993427	0.85198	0.988128	0.987713	0.96081
1.02357	1.34464	1.22313	0.988485	0.96727	0.993485	0.852002	0.988144	0.987727	0.960817
1.0241	1.3461	1.22467	0.988489	0.967363	0.993512	0.85201	0.988149	0.987728	0.960846
1.02423	1.34612	1.22523	0.988516	0.967363	0.993547	0.852327	0.988162	0.987729	0.960875
1.02472	1.34616	1.22622	0.988535	0.967364	0.993549	0.852489	0.98817	0.987784	0.960902
1.02517	1.34766	1.22686	0.988552	0.967394	0.993553	0.852621	0.988174	0.987801	0.960907
1.02527	1.34892	1.22884	0.988552	0.967402	0.993556	0.852872	0.9882	0.98783	0.960916
1.02533	1.34901	1.22926	0.98858	0.967442	0.993593	0.852969	0.988266	0.987853	0.960932
1.02614	1.35018	1.22945	0.98858	0.967455	0.993665	0.852994	0.988297	0.987887	0.960951
1.02751	1.3515	1.23074	0.98858	0.96754	0.993667	0.853135	0.988297	0.987941	0.960951
1.02764	1.35308	1.23225	0.988587	0.967556	0.993676	0.853145	0.988323	0.987944	0.960969
1.02766	1.35427	1.23226	0.98868	0.967581	0.993703	0.853319	0.988359	0.988024	0.960974
1.02895	1.35496	1.23383	0.988787	0.967609	0.99374	0.853401	0.98837	0.988035	0.961086
1.029	1.35545	1.23554	0.988788	0.967661	0.993765	0.853664	0.988371	0.988066	0.961219
1.02956	1.35643	1.2369	0.988819	0.967664	0.993919	0.853724	0.988386	0.988071	0.961288
1.0315	1.35751	1.23737	0.988905	0.96767	0.993927	0.853727	0.988391	0.988099	0.961295
1.03177	1.35991	1.23809	0.988947	0.967699	0.993964	0.853852	0.988436	0.98816	0.961308
1.03189	1.35997	1.23981	0.988948	0.967704	0.993999	0.853945	0.988437	0.988162	0.961312
1.0326	1.36011	1.23998	0.989044	0.96774	0.994098	0.854	0.98844	0.988176	0.961314
1.03267	1.3608	1.24338	0.989053	0.967745	0.994132	0.85408	0.988445	0.98819	0.961336
1.03281	1.36568	1.24443	0.989058	0.967752	0.994136	0.854081	0.988448	0.988202	0.961364
1.03338	1.3662	1.245	0.989059	0.967759	0.994144	0.854164	0.98845	0.988237	0.961374
1.03546	1.36659	1.2481	0.989064	0.967774	0.994204	0.854286	0.988476	0.988311	0.961414
1.03565	1.36746	1.24891	0.989139	0.967779	0.994318	0.854748	0.988495	0.988416	0.961458
1.0357	1.3684	1.25036	0.989192	0.967782	0.99432	0.85476	0.988496	0.988429	0.961473
1.03628	1.37028	1.25273	0.98922	0.967835	0.994333	0.854815	0.988566	0.988489	0.961478
1.03676	1.37096	1.25345	0.989227	0.967853	0.994337	0.85492	0.988567	0.98854	0.961508
1.03678	1.37113	1.25522	0.989246	0.967886	0.994346	0.854948	0.98857	0.988542	0.96155
1.03692	1.37127	1.25676	0.989251	0.96793	0.994471	0.855147	0.988598	0.988542	0.961561
1.03703	1.37191	1.25761	0.989317	0.967955	0.994479	0.855172	0.988604	0.98861	0.96157
1.03744	1.37254	1.25801	0.989336	0.967972	0.994522	0.855222	0.988608	0.988723	0.96158
1.03835	1.37322	1.2581	0.989347	0.967986	0.994561	0.855375	0.988633	0.988927	0.961637
1.03869	1.37325	1.25869	0.989358	0.968001	0.994579	0.855578	0.98864	0.988934	0.961678
1.0387	1.37392	1.26545	0.989391	0.968002	0.994712	0.855883	0.988662	0.988949	0.961682
1.03915	1.37595	1.26616	0.989415	0.968021	0.994743	0.855884	0.988682	0.988951	0.961698
1.04008	1.3796	1.2666	0.989426	0.968026	0.994801	0.855906	0.988684	0.988954	0.961734
1.0403	1.38019	1.26672	0.989464	0.968032	0.994814	0.856021	0.988685	0.988978	0.961758
1.04031	1.38164	1.26724	0.989499	0.968072	0.994912	0.856086	0.988692	0.989108	0.96179
1.04061	1.38219	1.26736	0.989514	0.968078	0.994923	0.856095	0.988769	0.989122	0.961813
1.04109	1.3829	1.26736	0.989535	0.968123	0.994926	0.856402	0.988808	0.989141	0.961814
1.04185	1.38309	1.26743	0.989591	0.968125	0.994934	0.856622	0.988827	0.989248	0.961816
1.04208	1.38719	1.26939	0.989603	0.968155	0.994948	0.856751	0.988845	0.989334	0.961822
1.04301	1.38728	1.27024	0.989618	0.968159	0.994964	0.856893	0.988856	0.989444	0.961835
1.04305	1.38776	1.27296	0.989637	0.96816	0.995034	0.856915	0.988888	0.989446	0.96185
1.04332	1.38942	1.27368	0.989646	0.968199	0.995047	0.856938	0.988942	0.989464	0.961855
1.04373	1.38959	1.27371	0.98966	0.968239	0.995056	0.856952	0.988955	0.989542	0.961865
1.04398	1.39125	1.274	0.989687	0.968256	0.995058	0.856991	0.988958	0.989687	0.961869
1.04463	1.39126	1.2758	0.989696	0.96826	0.995106	0.857044	0.989001	0.989692	0.961895
1.04505	1.3916	1.27598	0.989706	0.968323	0.995108	0.857121	0.98903	0.989754	0.961899
1.04617	1.39258	1.27804	0.989742	0.968336	0.995143	0.857129	0.989048	0.989775	0.961902
1.04657	1.39266	1.27906	0.989745	0.968339	0.995158	0.857253	0.989072	0.989885	0.961912
1.04668	1.39456	1.28585	0.989781	0.968352	0.995196	0.857286	0.989125	0.989904	0.961933
1.04675	1.39783	1.28617	0.989853	0.968361	0.995207	0.857301	0.989149	0.989963	0.961956
1.04685	1.40103	1.28764	0.989863	0.968391	0.995211	0.857416	0.989153	0.990168	0.961974
1.0478	1.40195	1.28949	0.989888	0.968399	0.995218	0.857516	0.989174	0.990206	0.961975
1.0479	1.40251	1.29074	0.989908	0.968458	0.99522	0.857555	0.989178	0.990294	0.961975
1.04841	1.40498	1.29467	0.989987	0.968472	0.995243	0.857858	0.989188	0.9903	0.961978
1.04891	1.40581	1.29529	0.990009	0.968492	0.995302	0.857984	0.989198	0.990302	0.961981
1.04949	1.40619	1.29555	0.990053	0.968509	0.995411	0.858017	0.9892	0.990316	0.96209
1.05026	1.40678	1.29585	0.990074	0.968534	0.995432	0.858022	0.989231	0.990408	0.9621
1.05133	1.40723	1.29623	0.990097	0.968535	0.995465	0.858179	0.989242	0.990437	0.962105
1.0514	1.40738	1.29666	0.990123	0.968541	0.99547	0.85819	0.989245	0.990437	0.962118
1.05143	1.40748	1.297	0.990123	0.968561	0.995502	0.858228	0.989264	0.990448	0.962135
1.05192	1.4082	1.29824	0.990148	0.968637	0.99553	0.858451	0.989309	0.990484	0.962141
1.05228	1.40856	1.29877	0.990235	0.968655	0.995642	0.85848	0.989317	0.990488	0.962156
1.05234	1.41113	1.29901	0.99027	0.968677	0.99568	0.858564	0.989324	0.990523	0.962185
1.05253	1.41215	1.29911	0.990274	0.968686	0.995713	0.858724	0.989349	0.990551	0.962191
1.05314	1.4155	1.29935	0.990317	0.968701	0.995727	0.858726	0.989373	0.990576	0.962197
1.05322	1.41772	1.30025	0.99032	0.968736	0.995745	0.858813	0.989374	0.990635	0.962201
1.05423	1.41801	1.30039	0.990336	0.968737	0.995748	0.858868	0.989378	0.990673	0.962253
1.05428	1.42033	1.30046	0.990363	0.968754	0.995759	0.859017	0.98938	0.990697	0.962258
1.05503	1.42222	1.30321	0.990374	0.968787	0.995828	0.859044	0.989386	0.990714	0.962279
1.05614	1.42231	1.30415	0.99039	0.968792	0.995841	0.859103	0.989387	0.990751	0.962307
1.05617	1.42347	1.30442	0.990396	0.968803	0.995842	0.859428	0.989417	0.990778	0.96231
1.0562	1.42366	1.30528	0.990403	0.968805	0.995858	0.859506	0.98944	0.99078	0.962338
1.05642	1.42453	1.30582	0.990436	0.968814	0.995902	0.859559	0.989508	0.990853	0.962433
1.05701	1.42561	1.30704	0.990442	0.96882	0.996046	0.859576	0.989514	0.990881	0.962441
1.05799	1.42741	1.3074	0.990464	0.968823	0.99608	0.859621	0.98959	0.990886	0.962456
1.05819	1.42756	1.30801	0.990493	0.968824	0.99609	0.859652	0.989664	0.990918	0.962464
1.05828	1.42975	1.30854	0.990544	0.968846	0.996108	0.859706	0.98968	0.991005	0.962472
1.05843	1.43013	1.30891	0.990549	0.968872	0.996133	0.859842	0.989692	0.991094	0.962495
1.05921	1.43059	1.30938	0.990565	0.968958	0.996138	0.859853	0.989718	0.991107	0.962578
1.05979	1.4306	1.30939	0.990599	0.968969	0.996154	0.85991	0.989776	0.99116	0.962581
1.06015	1.43079	1.31186	0.990602	0.968984	0.996164	0.860023	0.989787	0.991161	0.962587
1.06021	1.43227	1.31267	0.990634	0.96899	0.996187	0.860035	0.989821	0.991182	0.962597
1.06103	1.43393	1.31317	0.990639	0.969018	0.99626	0.860143	0.989839	0.991187	0.9626
1.06135	1.43456	1.31421	0.990644	0.96902	0.996287	0.860164	0.989854	0.991191	0.962638
1.06156	1.43494	1.31454	0.990662	0.969043	0.996314	0.860257	0.989861	0.991202	0.96264
1.06164	1.43511	1.31659	0.990691	0.969044	0.996335	0.860276	0.989882	0.991296	0.962676
1.06194	1.43544	1.317	0.990721	0.96907	0.996444	0.860279	0.989884	0.991315	0.962699
1.06231	1.43552	1.31727	0.990725	0.96909	0.996473	0.860323	0.989892	0.991349	0.962704
1.06249	1.43566	1.31862	0.990734	0.969113	0.996521	0.860514	0.989892	0.9914	0.962727
1.06259	1.43765	1.31875	0.990782	0.969149	0.996545	0.860541	0.989933	0.991467	0.962734
1.06293	1.43784	1.3197	0.990817	0.969168	0.996562	0.860855	0.989946	0.99152	0.962847
1.06298	1.4399	1.32039	0.990845	0.969182	0.996674	0.861097	0.989954	0.991566	0.962853
1.06328	1.44118	1.32073	0.990908	0.969211	0.996748	0.861178	0.989999	0.991613	0.962855
1.0635	1.44262	1.32129	0.990916	0.969215	0.996757	0.86134	0.990008	0.991724	0.962858
1.06491	1.44362	1.32307	0.990964	0.969238	0.996787	0.861363	0.990055	0.991928	0.962861
1.06501	1.44404	1.32391	0.990987	0.96927	0.996794	0.861463	0.990057	0.991933	0.962866
1.06557	1.44518	1.32594	0.990999	0.969274	0.996818	0.861504	0.990062	0.991947	0.962868
1.06619	1.44526	1.32745	0.991022	0.969301	0.996866	0.861637	0.990095	0.991954	0.962872
1.06625	1.44564	1.32768	0.99103	0.969316	0.996935	0.861734	0.990106	0.99197	0.962917
1.06658	1.44609	1.32771	0.991042	0.969338	0.996996	0.861805	0.990116	0.991977	0.962933
1.06674	1.44661	1.32841	0.991054	0.969379	0.997024	0.861825	0.990131	0.991995	0.962934
1.06676	1.44715	1.33028	0.991055	0.969394	0.997033	0.861833	0.990145	0.992005	0.962939
1.06684	1.44769	1.33078	0.99108	0.969398	0.997058	0.861962	0.990188	0.992005	0.962939
1.06687	1.44851	1.33198	0.991091	0.96945	0.99706	0.861974	0.990202	0.992046	0.96294
1.06742	1.4492	1.33364	0.99115	0.969477	0.997108	0.862087	0.990202	0.992069	0.962952
1.06754	1.45041	1.33529	0.991161	0.969515	0.997123	0.862143	0.990206	0.992069	0.962964
1.0676	1.45213	1.33552	0.991167	0.96953	0.997145	0.862199	0.990216	0.992119	0.962974
1.06806	1.45257	1.33839	0.991178	0.969539	0.997164	0.862249	0.990258	0.99215	0.963084
1.06856	1.45426	1.3384	0.991179	0.969548	0.997176	0.862278	0.990272	0.992175	0.963091
1.06902	1.45541	1.33904	0.991201	0.969562	0.997212	0.862323	0.990282	0.992209	0.963119
1.0702	1.45719	1.34054	0.99121	0.96959	0.997248	0.862413	0.990293	0.992209	0.963121
1.07049	1.45748	1.34133	0.991224	0.969646	0.997274	0.862631	0.990299	0.992219	0.963124
1.07102	1.45909	1.34222	0.991232	0.969647	0.997353	0.862773	0.9903	0.992226	0.963134
1.07119	1.45917	1.34244	0.991254	0.969661	0.997365	0.862855	0.990306	0.992253	0.96315
1.07147	1.46038	1.34297	0.991261	0.969661	0.99737	0.862878	0.990306	0.992257	0.963152
1.07207	1.46086	1.34407	0.991302	0.969703	0.997423	0.863044	0.990319	0.992302	0.963156
1.07212	1.46146	1.34438	0.991319	0.969711	0.997469	0.863444	0.990321	0.99231	0.963198
1.07219	1.46162	1.34561	0.99132	0.969718	0.997534	0.863625	0.990344	0.992311	0.963233
1.07232	1.46207	1.34688	0.991322	0.969738	0.997551	0.863668	0.990346	0.992374	0.963269
1.0724	1.46291	1.34976	0.991363	0.969744	0.997572	0.86381	0.990356	0.992427	0.963365
1.07292	1.46343	1.35318	0.991373	0.969756	0.997582	0.863905	0.990371	0.992489	0.963367
1.07295	1.46513	1.35428	0.991395	0.969765	0.997596	0.864095	0.990391	0.992617	0.963384
1.07438	1.46548	1.35428	0.991404	0.969781	0.9976	0.864281	0.990394	0.992638	0.963395
1.07515	1.46589	1.35477	0.991412	0.9698	0.997663	0.864299	0.99041	0.992652	0.963417
1.07551	1.46653	1.35782	0.991428	0.969807	0.997734	0.864686	0.990421	0.992665	0.963436
1.07689	1.46671	1.359	0.991431	0.96981	0.997821	0.865015	0.99043	0.992678	0.963437
1.07689	1.46708	1.36077	0.991446	0.969875	0.997852	0.865025	0.99043	0.99269	0.96344
1.077	1.46783	1.36096	0.991446	0.969901	0.997861	0.865027	0.990432	0.992701	0.963444
1.07731	1.46807	1.36153	0.991472	0.969906	0.997974	0.86512	0.990439	0.992733	0.963499
1.07741	1.4681	1.36363	0.991482	0.969923	0.997986	0.865375	0.990443	0.99274	0.963565
1.07751	1.4684	1.36454	0.991492	0.96994	0.998032	0.865581	0.990465	0.992752	0.963615
1.07842	1.46932	1.36471	0.991516	0.969949	0.998057	0.8656	0.990474	0.992775	0.963648
1.0808	1.47426	1.36725	0.991528	0.969974	0.99806	0.865628	0.990485	0.992791	0.963688
1.08088	1.47541	1.36894	0.991552	0.970001	0.998092	0.865645	0.990495	0.992812	0.963709
1.0811	1.47722	1.369	0.991639	0.970081	0.998211	0.865701	0.99055	0.992814	0.963717
1.0813	1.47801	1.36941	0.99165	0.970138	0.998252	0.865947	0.990559	0.992829	0.963726
1.08136	1.47805	1.36956	0.991676	0.970144	0.998269	0.865956	0.990571	0.992848	0.963727
1.0818	1.47852	1.37076	0.991693	0.970162	0.998275	0.866085	0.990594	0.992874	0.963746
1.08224	1.48024	1.37111	0.991698	0.970162	0.998296	0.866092	0.990596	0.992898	0.963769
1.08288	1.48066	1.37268	0.991709	0.97017	0.998302	0.866193	0.990602	0.992901	0.963799
1.08393	1.48102	1.37276	0.99171	0.970172	0.998303	0.866302	0.990653	0.992927	0.96382
1.08426	1.48214	1.37281	0.991818	0.970187	0.998392	0.866307	0.990661	0.992984	0.963822
1.08465	1.48619	1.3729	0.992004	0.970196	0.998415	0.866366	0.990686	0.993051	0.963855
1.0847	1.48662	1.37461	0.992056	0.970199	0.998437	0.866393	0.990711	0.993179	0.963856
1.08527	1.48713	1.37469	0.992062	0.970209	0.998444	0.866472	0.990712	0.993208	0.963876
1.08582	1.48727	1.37572	0.992114	0.970215	0.998447	0.866537	0.990728	0.993239	0.963913
1.0862	1.48794	1.37739	0.992131	0.970305	0.998477	0.866584	0.990758	0.993359	0.963981
1.08654	1.48843	1.37769	0.992177	0.970313	0.998487	0.866633	0.990778	0.99338	0.964021
1.08685	1.48868	1.37807	0.992224	0.970316	0.998524	0.866832	0.990796	0.993383	0.96403
1.08745	1.48982	1.3801	0.992268	0.970337	0.998527	0.866912	0.990797	0.993384	0.964036
1.08751	1.48983	1.38227	0.992279	0.97034	0.998543	0.866928	0.990798	0.99346	0.964072
1.08893	1.49067	1.38254	0.992286	0.970346	0.998583	0.866937	0.990799	0.993464	0.96409
1.08915	1.49103	1.38283	0.992315	0.97035	0.9986	0.867346	0.99081	0.993465	0.964094
1.0893	1.49146	1.3836	0.992324	0.970381	0.998616	0.867414	0.990817	0.993468	0.964094
1.0898	1.49173	1.38437	0.992365	0.970396	0.998621	0.867564	0.990823	0.993715	0.964108
1.09008	1.49218	1.38439	0.992368	0.970398	0.998685	0.867597	0.990833	0.993889	0.964137
1.09117	1.49439	1.38589	0.992452	0.970399	0.998702	0.867677	0.990843	0.993916	0.964143
1.09149	1.49803	1.38721	0.992463	0.970448	0.998719	0.86787	0.99086	0.993956	0.964155
1.09168	1.49881	1.38766	0.992473	0.970453	0.998733	0.867928	0.990871	0.994064	0.96417
1.09253	1.5004	1.38789	0.992477	0.970466	0.99874	0.86795	0.990877	0.994105	0.96418
1.09294	1.50154	1.38798	0.992504	0.970489	0.998765	0.868068	0.990884	0.994113	0.964189
1.09337	1.502	1.38938	0.992556	0.970509	0.998813	0.868154	0.990921	0.994115	0.964209
1.09404	1.50225	1.3911	0.992564	0.970538	0.998869	0.86825	0.990941	0.994123	0.964211
1.09494	1.50249	1.3936	0.992587	0.970544	0.998899	0.868284	0.990956	0.99414	0.964217
1.09597	1.50351	1.39392	0.992601	0.970554	0.998943	0.868473	0.990969	0.994147	0.964218
1.09676	1.50396	1.39706	0.992603	0.970571	0.999079	0.868503	0.990972	0.994206	0.964233
1.09681	1.50427	1.39817	0.992608	0.970575	0.999088	0.86865	0.990993	0.994207	0.964265
1.09808	1.5052	1.39844	0.992615	0.970595	0.999088	0.868766	0.99101	0.994213	0.964287
1.09813	1.50594	1.40057	0.992616	0.970717	0.999159	0.868865	0.991025	0.994228	0.964287
1.09817	1.50657	1.4037	0.992616	0.97074	0.999168	0.86887	0.991063	0.994239	0.964289
1.09857	1.50715	1.40502	0.99267	0.97076	0.999171	0.869043	0.991066	0.994267	0.964307
1.09883	1.50789	1.40511	0.992691	0.970775	0.999172	0.869085	0.991072	0.994345	0.964331
1.09899	1.50816	1.40578	0.992712	0.970809	0.999173	0.869093	0.991117	0.994348	0.964337
1.09901	1.50821	1.40682	0.992714	0.970827	0.999203	0.869163	0.991139	0.994362	0.964385
1.09945	1.51084	1.40707	0.99272	0.970833	0.999237	0.869207	0.991142	0.994401	0.964415
1.09976	1.51103	1.40819	0.992743	0.970864	0.99925	0.86925	0.991163	0.994456	0.964465
1.10016	1.51358	1.40825	0.992746	0.970879	0.999276	0.86929	0.991167	0.994474	0.964488
1.10018	1.51412	1.40935	0.99276	0.970906	0.999279	0.869322	0.991171	0.994485	0.964498
1.10172	1.51462	1.40939	0.99278	0.970932	0.999315	0.869431	0.991175	0.994488	0.964508
1.10237	1.51549	1.41146	0.992804	0.970948	0.999335	0.869443	0.991191	0.994528	0.964542
1.10278	1.51702	1.41155	0.992893	0.970963	0.999339	0.869484	0.991193	0.994605	0.964559
1.10303	1.51989	1.41333	0.992895	0.971036	0.99938	0.869536	0.9912	0.994683	0.964564
1.1055	1.52179	1.41384	0.992898	0.971056	0.999386	0.869648	0.991201	0.99469	0.96457
1.10556	1.52188	1.41428	0.992922	0.971059	0.999463	0.869723	0.991209	0.994744	0.964571
1.10561	1.52225	1.41582	0.992979	0.971061	0.999465	0.869826	0.99122	0.994756	0.964612
1.10565	1.52243	1.4163	0.992988	0.97116	0.999491	0.869912	0.991221	0.994769	0.964612
1.10687	1.52526	1.41734	0.992996	0.971174	0.999498	0.870053	0.991228	0.994808	0.964618
1.10719	1.5255	1.41765	0.993003	0.971218	0.999521	0.870178	0.991255	0.994844	0.964649
1.10781	1.5264	1.41929	0.993021	0.971266	0.999538	0.870465	0.991304	0.994874	0.964659
1.10784	1.53013	1.41961	0.993027	0.971296	0.999544	0.870485	0.991314	0.994889	0.964696
1.10814	1.53083	1.42074	0.993057	0.971343	0.999584	0.870504	0.991319	0.994934	0.964696
1.10818	1.53161	1.42193	0.993105	0.971354	0.999585	0.870523	0.991323	0.994942	0.964764
1.10842	1.5342	1.42333	0.993106	0.971373	0.999725	0.870745	0.991347	0.994954	0.964774
1.10875	1.53636	1.4274	0.993108	0.97138	0.999755	0.870789	0.99137	0.994964	0.964786
1.10986	1.53782	1.42797	0.993131	0.971412	0.999757	0.870798	0.991391	0.995011	0.964801
1.11049	1.5381	1.43083	0.993134	0.971432	0.999786	0.870802	0.991402	0.995012	0.964804
1.11132	1.5388	1.4309	0.993139	0.971468	0.99981	0.871034	0.991413	0.995065	0.964809
1.11221	1.53988	1.43244	0.99315	0.971513	0.999946	0.871043	0.991419	0.995085	0.964815
1.11342	1.54058	1.43499	0.993152	0.97153	0.99995	0.871083	0.991439	0.995205	0.964823
1.11356	1.54468	1.43552	0.993162	0.971531	0.999988	0.871109	0.991455	0.995238	0.964826
1.11506	1.54502	1.43577	0.99319	0.971544	0.99999	0.871224	0.991469	0.995259	0.964827
1.11518	1.54509	1.43692	0.993338	0.971605	0.999994	0.871292	0.991475	0.995282	0.964829
1.11551	1.54566	1.43699	0.993342	0.971637	0.999998	0.871437	0.991501	0.995288	0.964851
1.11664	1.54576	1.44027	0.993343	0.971659	1.00004	0.871441	0.991504	0.995289	0.964861
1.1174	1.54582	1.44169	0.99338	0.971686	1.00005	0.871456	0.991531	0.995319	0.964873
1.11764	1.54662	1.44174	0.993443	0.971737	1.0001	0.871536	0.991546	0.995371	0.964919
1.11933	1.54852	1.44282	0.993444	0.971742	1.00011	0.871613	0.991548	0.995376	0.964926
1.12092	1.55036	1.44378	0.99347	0.971751	1.00011	0.871647	0.991549	0.995387	0.964931
1.12178	1.55122	1.44592	0.993492	0.971818	1.00012	0.871868	0.991572	0.995394	0.964932
1.12246	1.55355	1.44655	0.993505	0.971857	1.00014	0.871877	0.991597	0.9954	0.964936
1.12267	1.55379	1.44759	0.993541	0.971902	1.00016	0.871912	0.991613	0.995403	0.964948
1.1232	1.55611	1.44963	0.993582	0.971912	1.00019	0.871925	0.991656	0.995466	0.964955
1.12358	1.55744	1.44994	0.993617	0.971929	1.00023	0.872135	0.99166	0.995523	0.964983
1.12401	1.55894	1.45195	0.993619	0.971948	1.00029	0.872139	0.991666	0.995612	0.964993
1.12481	1.55994	1.4564	0.993659	0.971966	1.00035	0.872154	0.991684	0.995636	0.965016
1.12492	1.56008	1.45678	0.993679	0.971986	1.00043	0.87226	0.991703	0.995654	0.965031
1.1252	1.56266	1.45682	0.993734	0.971994	1.00053	0.872417	0.991721	0.995676	0.965036
1.12547	1.56485	1.45764	0.993806	0.972054	1.00058	0.872419	0.991733	0.995686	0.965057
1.12554	1.56564	1.45775	0.993813	0.972057	1.00068	0.872515	0.99174	0.995712	0.965091
1.12601	1.56586	1.46212	0.993866	0.972076	1.00072	0.872566	0.991743	0.995715	0.965094
1.128	1.56592	1.46712	0.993866	0.972109	1.00082	0.872618	0.991794	0.995725	0.965101
1.12838	1.56651	1.46877	0.993881	0.972128	1.00086	0.872877	0.991801	0.995726	0.965112
1.1288	1.56714	1.46918	0.993885	0.972139	1.00093	0.873053	0.991837	0.995755	0.965163
1.13003	1.56783	1.4714	0.993914	0.972144	1.00093	0.873081	0.991837	0.99577	0.965179
1.13037	1.56838	1.4718	0.993917	0.972181	1.00098	0.873083	0.991839	0.995787	0.965182
1.13188	1.5711	1.47282	0.993918	0.972203	1.00101	0.873096	0.99185	0.995824	0.965197
1.13199	1.57142	1.47639	0.993966	0.972215	1.00102	0.873106	0.991873	0.995837	0.965224
1.13241	1.57179	1.47833	0.993982	0.972266	1.00108	0.873232	0.991881	0.995851	0.96524
1.13311	1.57218	1.48062	0.994003	0.972277	1.00109	0.873264	0.991887	0.995867	0.965278
1.13315	1.57278	1.48255	0.994023	0.972277	1.00113	0.873404	0.991893	0.995907	0.965279
1.13319	1.57376	1.48359	0.994023	0.972299	1.00114	0.873635	0.991893	0.995918	0.965283
1.13356	1.57423	1.48405	0.994071	0.972311	1.00117	0.873742	0.991905	0.995921	0.965288
1.13377	1.57457	1.4852	0.994087	0.972355	1.00117	0.873823	0.991907	0.995956	0.9653
1.13533	1.57573	1.48964	0.99411	0.972375	1.00127	0.87384	0.991918	0.995971	0.965306
1.1357	1.57792	1.49073	0.994117	0.972381	1.00129	0.873842	0.991922	0.996037	0.965317
1.13639	1.57793	1.49204	0.994158	0.972383	1.00134	0.873913	0.991926	0.996045	0.965364
1.13673	1.57902	1.49264	0.994162	0.972389	1.00136	0.874161	0.991929	0.996091	0.965367
1.13679	1.57937	1.49391	0.994177	0.97243	1.00138	0.87428	0.991932	0.996095	0.965386
1.1369	1.57945	1.49513	0.994261	0.972437	1.00139	0.874396	0.991935	0.9961	0.965389
1.13726	1.57956	1.49678	0.994275	0.972441	1.00139	0.874403	0.991935	0.996125	0.965399
1.13766	1.57965	1.49724	0.994332	0.972461	1.00139	0.874545	0.991938	0.996127	0.965423
1.13783	1.57983	1.49771	0.994355	0.972497	1.0014	0.874593	0.99194	0.996151	0.965441
1.13786	1.58005	1.49826	0.994356	0.972544	1.00148	0.874638	0.991946	0.996154	0.965475
1.138	1.58023	1.49985	0.994369	0.972554	1.00163	0.874738	0.99195	0.996155	0.965484
1.13874	1.58103	1.50326	0.994406	0.972595	1.00164	0.874858	0.99195	0.99617	0.965495
1.13892	1.58462	1.50486	0.994444	0.972602	1.00165	0.874909	0.991956	0.996241	0.965498
1.14071	1.58545	1.50563	0.994456	0.972634	1.00168	0.875162	0.991957	0.996286	0.965504
1.14098	1.58761	1.50579	0.994461	0.97264	1.00173	0.875202	0.991961	0.996327	0.965548
1.14117	1.58784	1.50625	0.994465	0.972646	1.00177	0.875235	0.991984	0.996359	0.965594
1.14146	1.58927	1.50999	0.99448	0.972649	1.00178	0.875274	0.991988	0.996398	0.965632
1.14171	1.58939	1.51023	0.994481	0.972671	1.00179	0.875369	0.991997	0.996472	0.965637
1.14177	1.58982	1.51471	0.994488	0.972674	1.00181	0.875403	0.992002	0.996549	0.96568
1.1418	1.59402	1.51568	0.994507	0.97268	1.00183	0.875472	0.992027	0.996571	0.965683
1.14304	1.59407	1.51574	0.994526	0.972729	1.00187	0.87551	0.992037	0.996584	0.965687
1.14374	1.59457	1.51676	0.994532	0.972753	1.00187	0.875616	0.992052	0.996602	0.965735
1.14394	1.59526	1.51719	0.994534	0.972754	1.00191	0.875663	0.992059	0.99664	0.965743
1.14397	1.59527	1.52415	0.994587	0.972841	1.00192	0.875801	0.992097	0.996695	0.96575
1.14528	1.59593	1.52474	0.99459	0.972862	1.00194	0.876025	0.992101	0.996869	0.965758
1.1468	1.5969	1.52486	0.994599	0.972865	1.00195	0.876209	0.992108	0.996901	0.965801
1.14755	1.59698	1.52511	0.994647	0.972869	1.00199	0.876307	0.992134	0.996956	0.965802
1.14821	1.59775	1.5255	0.994661	0.97294	1.00201	0.876395	0.992137	0.996958	0.965844
1.14822	1.59781	1.52688	0.994664	0.972945	1.00219	0.876506	0.992183	0.997066	0.965867
1.14843	1.59892	1.52789	0.994668	0.972971	1.00222	0.876875	0.992225	0.997069	0.965879
1.14888	1.6013	1.53149	0.994702	0.972982	1.00223	0.876917	0.992226	0.997073	0.965885
1.14891	1.60206	1.5322	0.994715	0.973005	1.00224	0.877102	0.99223	0.997098	0.965918
1.14927	1.6028	1.53483	0.994719	0.973006	1.00227	0.877106	0.992241	0.997101	0.965935
1.14929	1.60293	1.53608	0.994741	0.973037	1.0023	0.877201	0.992247	0.997134	0.965946
1.14937	1.60321	1.53653	0.994758	0.973047	1.00241	0.877265	0.992252	0.997163	0.966011
1.1497	1.60357	1.53695	0.994781	0.973059	1.00243	0.877341	0.992261	0.997177	0.966043
1.14982	1.60371	1.53862	0.994841	0.973065	1.00244	0.877351	0.992265	0.997271	0.966064
1.1499	1.60396	1.54038	0.994844	0.973107	1.00244	0.877373	0.992276	0.997319	0.96607
1.15015	1.60425	1.54375	0.994851	0.973111	1.00247	0.877415	0.992294	0.997319	0.966072
1.15093	1.60559	1.54446	0.994868	0.973139	1.00251	0.877451	0.992301	0.997341	0.966078
1.15108	1.6065	1.54886	0.994938	0.973186	1.00254	0.87751	0.992301	0.997361	0.966079
1.15121	1.60719	1.55253	0.994939	0.973187	1.00256	0.877573	0.992312	0.997432	0.966087
1.15128	1.60747	1.55312	0.99494	0.973203	1.00258	0.877832	0.992313	0.99746	0.966121
1.1519	1.61089	1.55933	0.994968	0.973294	1.00259	0.87787	0.992317	0.997481	0.966123
1.15243	1.61168	1.55966	0.994972	0.973348	1.00262	0.877988	0.992321	0.997481	0.966134
1.1531	1.6121	1.56319	0.994975	0.973358	1.0027	0.878267	0.992353	0.99751	0.966153
1.15468	1.61298	1.56445	0.994985	0.973387	1.00271	0.878441	0.992378	0.997557	0.966157
1.15533	1.61491	1.56452	0.994988	0.973401	1.00273	0.878823	0.992387	0.997581	0.966161
1.15544	1.61523	1.56518	0.995006	0.973411	1.00274	0.878838	0.99239	0.997652	0.966176
1.1555	1.61706	1.56663	0.995007	0.973431	1.00277	0.878919	0.992402	0.997682	0.966195
1.15551	1.61708	1.57074	0.995032	0.973445	1.0028	0.878963	0.99241	0.997801	0.966201
1.15579	1.61716	1.57183	0.99504	0.973478	1.00285	0.879129	0.99242	0.997808	0.966213
1.15615	1.61937	1.57325	0.995067	0.973488	1.00289	0.879423	0.992421	0.997835	0.966228
1.15633	1.61959	1.57441	0.995075	0.973499	1.00289	0.879847	0.992424	0.997863	0.96624
1.15756	1.62103	1.57672	0.995098	0.973509	1.00291	0.879937	0.992446	0.99789	0.966249
1.15784	1.62179	1.58029	0.995115	0.973561	1.00293	0.880052	0.992454	0.997897	0.966252
1.15824	1.62199	1.58107	0.995197	0.973581	1.00299	0.880066	0.992456	0.997925	0.966255
1.16014	1.62232	1.58133	0.995218	0.973587	1.00301	0.880288	0.992465	0.997926	0.966261
1.16022	1.62332	1.58304	0.995242	0.973599	1.00302	0.880575	0.992469	0.998004	0.966272
1.1621	1.62477	1.58929	0.995248	0.973616	1.00308	0.880905	0.99249	0.998019	0.966277
1.16282	1.62613	1.59372	0.995255	0.973651	1.00312	0.881022	0.992503	0.998032	0.96628
1.16293	1.62772	1.59505	0.995262	0.973664	1.00316	0.88108	0.992505	0.998052	0.966282
1.16362	1.62895	1.5976	0.995266	0.973676	1.00319	0.881105	0.992505	0.998061	0.966297
1.16378	1.63029	1.59818	0.995267	0.973688	1.00322	0.881234	0.992506	0.998071	0.96639
1.16468	1.63182	1.59972	0.99528	0.973712	1.00322	0.881241	0.992506	0.998084	0.966392
1.16475	1.6329	1.6	0.99529	0.97372	1.00325	0.881299	0.992509	0.998104	0.966406
1.16496	1.63361	1.60127	0.995295	0.973758	1.00337	0.881337	0.992519	0.998114	0.96647
1.16515	1.63541	1.60144	0.995297	0.973803	1.00338	0.881425	0.99252	0.998162	0.966494
1.16618	1.63568	1.60225	0.995302	0.973836	1.00343	0.881541	0.992529	0.998216	0.966508
1.16642	1.64008	1.60349	0.99532	0.97388	1.00344	0.881754	0.99254	0.998217	0.966509
1.16799	1.64805	1.60463	0.995343	0.973885	1.00344	0.881772	0.992553	0.998261	0.966509
1.16977	1.64956	1.60486	0.995355	0.973893	1.00349	0.881826	0.992572	0.998262	0.966523
1.16986	1.65198	1.6058	0.995395	0.973904	1.00352	0.88189	0.992632	0.998284	0.966546
1.17025	1.65246	1.60655	0.995439	0.97392	1.00353	0.881979	0.992634	0.998297	0.966547
1.17045	1.65422	1.60753	0.995439	0.973921	1.00357	0.881996	0.992639	0.99834	0.966548
1.17093	1.65703	1.60886	0.995454	0.974027	1.00359	0.882142	0.992655	0.99835	0.966566
1.1711	1.65838	1.60946	0.995455	0.974052	1.00365	0.882393	0.992665	0.998394	0.966582
1.17138	1.65891	1.60995	0.995456	0.974171	1.00376	0.882407	0.992673	0.998395	0.966596
1.17337	1.66032	1.61036	0.99549	0.974171	1.00384	0.882439	0.992687	0.998417	0.966596
1.17384	1.66254	1.61141	0.995515	0.974204	1.00387	0.882442	0.992695	0.998443	0.96661
1.17397	1.66369	1.61178	0.995532	0.974207	1.00387	0.882545	0.992702	0.998443	0.966637
1.17406	1.66415	1.61235	0.995571	0.974215	1.00396	0.882609	0.99272	0.998521	0.966662
1.17472	1.66605	1.61238	0.995632	0.974216	1.00412	0.882867	0.992728	0.99854	0.966669
1.17516	1.6677	1.61298	0.995635	0.974222	1.00413	0.882977	0.992735	0.99859	0.966695
1.17549	1.66864	1.61538	0.995665	0.974352	1.00419	0.883398	0.992737	0.998666	0.9667
1.17561	1.66865	1.61611	0.995665	0.974373	1.00419	0.883488	0.992751	0.998667	0.966737
1.17575	1.67024	1.61852	0.99568	0.974447	1.00422	0.883546	0.99276	0.998677	0.966747
1.17587	1.67094	1.62165	0.995685	0.974455	1.00424	0.883549	0.992764	0.998691	0.966806
1.17628	1.67218	1.6239	0.99569	0.974456	1.00425	0.883627	0.992767	0.998703	0.966809
1.17666	1.6739	1.62431	0.995709	0.974553	1.00427	0.88371	0.992779	0.998705	0.966811
1.17677	1.67527	1.62557	0.995745	0.97457	1.00429	0.883856	0.992794	0.998712	0.966814
1.17683	1.67701	1.62579	0.995748	0.974601	1.00437	0.883885	0.992806	0.998759	0.966827
1.17842	1.67789	1.62816	0.99575	0.974606	1.00438	0.883929	0.992833	0.998799	0.966829
1.17873	1.67913	1.62902	0.995766	0.974641	1.00442	0.883931	0.992851	0.998806	0.966836
1.17895	1.67956	1.63148	0.99577	0.974655	1.0045	0.883943	0.992852	0.998818	0.966846
1.18017	1.68066	1.63279	0.995779	0.97467	1.00452	0.88398	0.992858	0.99887	0.966914
1.18022	1.68083	1.63663	0.995788	0.974671	1.00453	0.884019	0.99288	0.998878	0.966922
1.18026	1.68262	1.63858	0.99587	0.974684	1.00458	0.8841	0.992886	0.998918	0.966923
1.18106	1.68263	1.63999	0.995874	0.974696	1.00465	0.884115	0.992888	0.998926	0.966955
1.18141	1.6837	1.64308	0.995876	0.974718	1.00466	0.884271	0.992897	0.998956	0.967005
1.18168	1.68429	1.64324	0.99589	0.974757	1.00491	0.884313	0.992899	0.998975	0.967006
1.18338	1.68499	1.64546	0.995895	0.974762	1.00492	0.88456	0.992904	0.998984	0.967017
1.18342	1.68505	1.64715	0.995916	0.974765	1.00495	0.884588	0.992914	0.99899	0.967041
1.18385	1.68506	1.64747	0.995928	0.974766	1.00497	0.884738	0.99292	0.999001	0.967045
1.18414	1.6875	1.64749	0.995946	0.974767	1.00513	0.884833	0.992923	0.999006	0.967064
1.18617	1.6883	1.65148	0.995965	0.974768	1.00514	0.884929	0.992928	0.999006	0.967068
1.18704	1.68864	1.65389	0.995968	0.974785	1.00514	0.884987	0.992928	0.999211	0.967107
1.18758	1.68889	1.6629	0.995995	0.974795	1.00534	0.885081	0.992944	0.999219	0.967127
1.18758	1.68924	1.66533	0.996074	0.974799	1.00534	0.885084	0.992946	0.999233	0.967161
1.1877	1.68958	1.6658	0.99609	0.974804	1.00536	0.885133	0.992969	0.999234	0.967196
1.18782	1.68981	1.66705	0.99613	0.974812	1.00539	0.885144	0.992973	0.999264	0.967198
1.18904	1.6899	1.66896	0.996138	0.974826	1.00539	0.885242	0.992975	0.999346	0.9672
1.18931	1.69011	1.66904	0.996154	0.974828	1.00541	0.885295	0.992994	0.999361	0.967253
1.18935	1.69253	1.67052	0.996191	0.974846	1.00548	0.885314	0.992997	0.999373	0.967255
1.18946	1.69256	1.67131	0.996196	0.974854	1.00548	0.885348	0.993002	0.999397	0.96727
1.19011	1.69277	1.67391	0.99622	0.974861	1.00555	0.885364	0.993025	0.999408	0.967299
1.19029	1.69393	1.67429	0.996243	0.974889	1.00562	0.885439	0.993049	0.999433	0.967304
1.19065	1.69542	1.67452	0.996297	0.974897	1.00564	0.885475	0.993052	0.999455	0.967332
1.19115	1.69555	1.67952	0.996301	0.974899	1.0057	0.885477	0.993058	0.999469	0.967354
1.1913	1.69559	1.68286	0.996319	0.974903	1.00574	0.88549	0.993067	0.99947	0.967392
1.19239	1.69643	1.68427	0.996337	0.974919	1.00582	0.885509	0.993087	0.999503	0.967398
1.19341	1.6971	1.68462	0.996347	0.97493	1.00582	0.885564	0.993134	0.999522	0.967402
1.19343	1.69725	1.68466	0.996349	0.974935	1.00594	0.885742	0.99314	0.999577	0.967461
1.19398	1.69802	1.69004	0.996366	0.974964	1.00597	0.885745	0.993146	0.999587	0.967488
1.19454	1.69804	1.69037	0.99639	0.975023	1.00597	0.885796	0.993147	0.999613	0.967492
1.19489	1.69806	1.69128	0.996395	0.975033	1.00598	0.885804	0.993162	0.999659	0.967508
1.19583	1.69972	1.69204	0.996415	0.975105	1.006	0.885828	0.993171	0.999691	0.967514
1.19688	1.70012	1.69374	0.996439	0.97511	1.00604	0.885865	0.993185	0.999696	0.96754
1.19698	1.70601	1.69376	0.996442	0.975135	1.00605	0.885954	0.993187	0.999705	0.967568
1.1972	1.7065	1.69447	0.996452	0.975146	1.00616	0.886106	0.993189	0.999716	0.967609
1.1982	1.7068	1.69691	0.996461	0.975148	1.00618	0.886207	0.993196	0.999847	0.967618
1.19865	1.70732	1.69727	0.996485	0.975169	1.00623	0.886226	0.993199	0.999876	0.967623
1.19891	1.70755	1.69801	0.996498	0.975197	1.00631	0.886245	0.993202	0.999912	0.967649
1.19915	1.70845	1.70231	0.996517	0.975203	1.00635	0.886261	0.993208	0.999943	0.967656
1.1992	1.70952	1.70279	0.996556	0.975211	1.00639	0.886374	0.993228	0.999959	0.967659
1.19966	1.71103	1.70291	0.99658	0.975233	1.00646	0.886519	0.993228	0.999985	0.967681
1.2013	1.71134	1.7085	0.996593	0.975236	1.00652	0.886648	0.993237	1.00002	0.967688
1.20143	1.71151	1.70927	0.996621	0.975272	1.00652	0.886758	0.993246	1.00002	0.967733
1.20247	1.71187	1.70934	0.996643	0.975273	1.00659	0.886836	0.993249	1.00004	0.96774
1.20299	1.71376	1.71294	0.996651	0.975292	1.0066	0.886922	0.993249	1.00005	0.967784
1.20393	1.7173	1.71358	0.996666	0.975435	1.0066	0.886957	0.993258	1.00015	0.967795
1.20426	1.71948	1.71466	0.996747	0.975454	1.00663	0.887026	0.993261	1.00019	0.967795
1.20454	1.72038	1.71688	0.996777	0.975496	1.00666	0.887303	0.993271	1.00022	0.967813
1.20454	1.72142	1.71827	0.996779	0.975496	1.00668	0.887435	0.993272	1.00023	0.967831
1.20477	1.72324	1.72059	0.996781	0.975616	1.00672	0.887528	0.993274	1.00027	0.967839
1.20606	1.72957	1.72085	0.996831	0.97569	1.00679	0.887632	0.993275	1.00029	0.967872
1.20607	1.72984	1.72197	0.996844	0.975693	1.00688	0.887677	0.993299	1.00045	0.967901
1.20765	1.73045	1.72434	0.996849	0.975751	1.00695	0.888002	0.993325	1.00045	0.967901
1.20773	1.73118	1.7265	0.996869	0.975765	1.00702	0.888039	0.993328	1.00046	0.967907
1.20779	1.73251	1.72729	0.996872	0.975775	1.00705	0.888044	0.993342	1.00046	0.967931
1.20802	1.73343	1.73258	0.996873	0.975785	1.00719	0.888206	0.993364	1.00046	0.967954
1.20896	1.73372	1.7359	0.996881	0.975824	1.00719	0.888228	0.993384	1.00051	0.967967
1.2097	1.73639	1.73774	0.996895	0.975843	1.00722	0.88827	0.993389	1.0006	0.967975
1.20999	1.73685	1.74057	0.99691	0.975854	1.0073	0.888337	0.993405	1.00063	0.967993
1.21045	1.73717	1.74401	0.996913	0.975864	1.00735	0.888352	0.993409	1.00068	0.968015
1.21081	1.73793	1.74615	0.996942	0.975893	1.00742	0.888368	0.993411	1.0007	0.96805
1.21086	1.7383	1.74935	0.996948	0.975918	1.00744	0.88839	0.993417	1.00076	0.96806
1.21107	1.73841	1.75132	0.996962	0.975941	1.00746	0.888397	0.993427	1.00077	0.968079
1.21151	1.73881	1.75194	0.996981	0.975951	1.00746	0.888454	0.993435	1.00077	0.968082
1.21157	1.73985	1.75204	0.997005	0.975958	1.00749	0.888494	0.993441	1.00087	0.968111
1.21237	1.74043	1.7524	0.997022	0.975971	1.00754	0.888501	0.993445	1.00089	0.968114
1.21252	1.74204	1.75521	0.997042	0.975987	1.00767	0.888651	0.993462	1.00092	0.968123
1.2128	1.74281	1.75556	0.997077	0.976011	1.00773	0.888667	0.993476	1.00095	0.968125
1.21328	1.74361	1.75601	0.997097	0.976027	1.00791	0.888729	0.9935	1.00105	0.968135
1.21335	1.74555	1.75728	0.997107	0.976051	1.00804	0.888748	0.993502	1.00108	0.968156
1.21382	1.74607	1.75774	0.997142	0.976071	1.00804	0.888831	0.993504	1.00114	0.968162
1.21435	1.74698	1.75844	0.997151	0.97608	1.00811	0.888858	0.99353	1.00119	0.968165
1.21461	1.74892	1.7612	0.997158	0.976083	1.00816	0.888866	0.993538	1.00121	0.968183
1.21466	1.75093	1.76526	0.997158	0.976114	1.00822	0.888886	0.993539	1.00122	0.96819
1.2147	1.75187	1.76817	0.997189	0.976116	1.00825	0.889048	0.99355	1.00124	0.968202
1.21503	1.75271	1.76901	0.997196	0.976138	1.0083	0.889106	0.993572	1.00124	0.968203
1.21511	1.75361	1.76953	0.997247	0.976165	1.00835	0.889126	0.993607	1.00129	0.968208
1.21512	1.75372	1.77357	0.997262	0.976187	1.00848	0.889379	0.993625	1.0013	0.96826
1.21573	1.75407	1.77447	0.997284	0.976198	1.00854	0.889557	0.993654	1.00131	0.968267
1.21577	1.75535	1.77857	0.997293	0.97623	1.00856	0.88958	0.993662	1.00137	0.968297
1.21621	1.75537	1.78234	0.997299	0.976243	1.00858	0.889631	0.993681	1.00139	0.968305
1.2165	1.75691	1.7842	0.997341	0.97628	1.00859	0.889722	0.993682	1.00143	0.968317
1.21662	1.75774	1.78498	0.997353	0.976281	1.0086	0.889748	0.993696	1.00145	0.968336
1.21735	1.75833	1.79324	0.997368	0.976282	1.00871	0.88984	0.993698	1.00146	0.968348
1.2174	1.75838	1.79482	0.99737	0.976323	1.0091	0.889898	0.993704	1.00149	0.96836
1.21746	1.75862	1.79601	0.997405	0.97633	1.00911	0.889946	0.993706	1.0015	0.968363
1.21885	1.75967	1.79643	0.997436	0.976334	1.00913	0.890269	0.993721	1.0015	0.968364
1.21888	1.75988	1.79674	0.997452	0.976341	1.00941	0.890343	0.993725	1.0015	0.968376
1.21933	1.75994	1.79849	0.997454	0.976412	1.00945	0.890359	0.99374	1.00154	0.968384
1.2194	1.76335	1.7998	0.997458	0.976422	1.00945	0.890598	0.993759	1.00156	0.968389
1.21954	1.76387	1.80181	0.997491	0.976459	1.00954	0.890599	0.993761	1.00164	0.968392
1.22081	1.76518	1.8035	0.997547	0.976472	1.00965	0.890605	0.993774	1.00164	0.968418
1.2215	1.76584	1.80795	0.997551	0.976476	1.00976	0.890686	0.993775	1.00164	0.968424
1.22183	1.76595	1.81386	0.997556	0.976504	1.00977	0.890734	0.993778	1.00166	0.968424
1.22194	1.76911	1.81537	0.997566	0.97654	1.0099	0.890734	0.993783	1.00167	0.96843
1.22209	1.77003	1.81885	0.997567	0.976587	1.01016	0.890766	0.993793	1.00175	0.968434
1.22223	1.7708	1.8193	0.997567	0.976615	1.01023	0.890891	0.993804	1.00178	0.968442
1.22238	1.77164	1.8197	0.997575	0.97663	1.01033	0.89103	0.993818	1.0018	0.968448
1.22278	1.77172	1.81975	0.997587	0.976733	1.01033	0.891144	0.993823	1.00187	0.968449
1.22358	1.7722	1.82448	0.997588	0.976747	1.01039	0.891296	0.993824	1.00188	0.968456
1.2242	1.77287	1.8248	0.997658	0.976768	1.01039	0.891426	0.993839	1.00189	0.968464
1.22502	1.77442	1.82886	0.997692	0.976771	1.01047	0.891503	0.99384	1.00192	0.96847
1.22627	1.77494	1.83123	0.997752	0.976798	1.01051	0.891521	0.993858	1.00193	0.968473
1.22648	1.78041	1.83462	0.997779	0.976846	1.01052	0.891683	0.993863	1.00193	0.968489
1.22743	1.78135	1.83945	0.997796	0.976863	1.01059	0.891713	0.993864	1.00198	0.968542
1.22762	1.78531	1.84352	0.997824	0.976892	1.01059	0.891945	0.993878	1.00199	0.968576
1.2277	1.78555	1.84644	0.997884	0.976895	1.0106	0.891946	0.993878	1.00199	0.968577
1.22787	1.78832	1.84898	0.997901	0.976896	1.01084	0.892117	0.993879	1.00201	0.96859
1.22841	1.78832	1.84987	0.997915	0.976896	1.01095	0.892168	0.993897	1.00205	0.968689
1.22926	1.78877	1.85071	0.997916	0.976952	1.01098	0.892206	0.993906	1.00205	0.968702
1.22929	1.78885	1.85154	0.99792	0.976956	1.01102	0.892287	0.993916	1.00205	0.968722
1.22933	1.79175	1.85478	0.997922	0.976984	1.01107	0.892394	0.993981	1.0021	0.9688
1.22962	1.79197	1.85592	0.997927	0.976987	1.01116	0.892442	0.993989	1.00214	0.968802
1.23019	1.79639	1.85935	0.997932	0.977003	1.0112	0.892513	0.993992	1.00228	0.96882
1.23024	1.79655	1.86188	0.997971	0.977057	1.01135	0.892576	0.993994	1.00234	0.968821
1.23084	1.79705	1.86375	0.997972	0.977083	1.01143	0.892919	0.993994	1.00237	0.968884
1.2309	1.79711	1.86523	0.997972	0.977091	1.01148	0.893044	0.99401	1.00238	0.968888
1.23191	1.79865	1.86656	0.998006	0.977096	1.01151	0.893173	0.994018	1.0024	0.968895
1.23341	1.79964	1.86784	0.998023	0.977108	1.01164	0.893279	0.994025	1.00242	0.968909
1.23415	1.79984	1.8685	0.998033	0.97716	1.01167	0.893306	0.994027	1.00245	0.968928
1.23454	1.80075	1.87314	0.998049	0.977221	1.01179	0.893379	0.994027	1.00246	0.968938
1.23488	1.8059	1.87866	0.998087	0.97726	1.01181	0.893524	0.994034	1.00248	0.968966
1.23716	1.80619	1.89131	0.998106	0.977272	1.01197	0.893667	0.99405	1.00249	0.968988
1.23797	1.80656	1.8922	0.998171	0.977298	1.01199	0.893788	0.994054	1.00252	0.969015
1.2391	1.80691	1.89475	0.998223	0.977302	1.01212	0.893857	0.994058	1.00252	0.969032
1.23953	1.8074	1.90904	0.99823	0.977311	1.01229	0.893949	0.994062	1.00254	0.96904
1.24057	1.80824	1.91107	0.998256	0.977318	1.01233	0.893982	0.994068	1.00257	0.969058
1.24155	1.80883	1.91227	0.998258	0.977339	1.01237	0.894076	0.994082	1.00263	0.969067
1.24248	1.8093	1.91294	0.99826	0.977344	1.01251	0.894102	0.9941	1.00263	0.969083
1.2425	1.81041	1.91345	0.998261	0.977353	1.01252	0.894387	0.994106	1.00269	0.969085
1.24336	1.81073	1.91637	0.998261	0.977363	1.01255	0.894397	0.994114	1.0027	0.969099
1.24345	1.81156	1.91721	0.998267	0.977375	1.01289	0.894758	0.994116	1.00271	0.9691
1.24382	1.81319	1.91775	0.998278	0.977409	1.0129	0.894883	0.994142	1.00277	0.969136
1.24388	1.81435	1.92032	0.998296	0.977409	1.01349	0.895056	0.994146	1.00279	0.96914
1.24428	1.81567	1.92423	0.998298	0.977418	1.01356	0.895079	0.994153	1.0028	0.969154
1.24474	1.81851	1.9278	0.998344	0.977438	1.0136	0.895087	0.994156	1.00281	0.969173
1.24569	1.8201	1.92906	0.998349	0.977455	1.01361	0.895183	0.994173	1.00284	0.96918
1.24575	1.82033	1.93081	0.998367	0.977458	1.01374	0.8955	0.994179	1.00288	0.969185
1.24598	1.82051	1.93225	0.998373	0.977512	1.01401	0.895511	0.994188	1.00289	0.969187
1.24647	1.82139	1.93544	0.998377	0.97753	1.01413	0.895703	0.994195	1.00292	0.969198
1.24704	1.82695	1.93938	0.99838	0.977532	1.01415	0.895723	0.994196	1.00294	0.969205
1.2471	1.82838	1.94605	0.998398	0.977537	1.01434	0.895768	0.994211	1.00295	0.969209
1.24727	1.83046	1.94637	0.998401	0.977543	1.01441	0.895923	0.994212	1.00295	0.969218
1.24743	1.83226	1.9479	0.998415	0.977582	1.01442	0.896042	0.994213	1.003	0.969224
1.24798	1.83259	1.94841	0.998427	0.977609	1.01454	0.89639	0.994225	1.00303	0.969225
1.24837	1.83448	1.95011	0.998444	0.977653	1.01465	0.896414	0.994228	1.00304	0.969258
1.24856	1.83635	1.952	0.998465	0.977662	1.01499	0.896586	0.994231	1.00305	0.969281
1.24878	1.83656	1.95623	0.998485	0.977693	1.01506	0.896673	0.994239	1.00305	0.969318
1.24882	1.8404	1.96031	0.998485	0.977755	1.01509	0.896734	0.99425	1.00307	0.969351
1.25021	1.84089	1.96097	0.998532	0.977774	1.01545	0.896773	0.994266	1.00307	0.969367
1.25079	1.84175	1.9612	0.998552	0.97778	1.01546	0.896915	0.994291	1.00309	0.96939
1.25127	1.84222	1.96269	0.998553	0.977791	1.01546	0.896949	0.994308	1.00313	0.969398
1.25191	1.84254	1.96798	0.998557	0.97782	1.01562	0.897085	0.994313	1.00314	0.969402
1.25222	1.84272	1.97422	0.998581	0.977824	1.01565	0.897087	0.994314	1.00315	0.969418
1.25313	1.84284	1.97676	0.998583	0.977849	1.01575	0.897115	0.994314	1.00318	0.969426
1.25336	1.84312	1.98541	0.998586	0.977854	1.01585	0.897134	0.994322	1.00322	0.969469
1.25379	1.84343	1.99834	0.99862	0.977863	1.01587	0.897193	0.994323	1.00324	0.969545
1.25437	1.84344	2.00108	0.998627	0.977864	1.01596	0.897209	0.994351	1.00325	0.969591
1.25452	1.84476	2.00476	0.998641	0.977868	1.01613	0.897249	0.994353	1.00327	0.969633
1.25454	1.84571	2.00508	0.998662	0.977868	1.01615	0.897267	0.994361	1.00328	0.969636
1.25524	1.84635	2.009	0.998665	0.977884	1.01616	0.89732	0.994366	1.00328	0.969641
1.25525	1.84705	2.01257	0.998675	0.977893	1.01631	0.897325	0.994387	1.00331	0.969645
1.25547	1.84884	2.02143	0.998705	0.977896	1.01636	0.8974	0.994388	1.00331	0.969676
1.25695	1.84937	2.02868	0.998715	0.977896	1.01638	0.897764	0.994392	1.00334	0.969693
1.25909	1.85026	2.03054	0.998727	0.977918	1.01661	0.897769	0.994394	1.00334	0.969708
1.25933	1.85109	2.03074	0.998733	0.977938	1.0167	0.897939	0.994396	1.00338	0.969724
1.2598	1.85219	2.04284	0.998768	0.978025	1.01678	0.898005	0.994403	1.00343	0.969745
1.25988	1.85399	2.04449	0.998777	0.978094	1.01702	0.898118	0.994412	1.00345	0.969764
1.26165	1.85426	2.04709	0.998786	0.978097	1.01703	0.898347	0.994413	1.00352	0.969793
1.26199	1.85612	2.0587	0.998801	0.978103	1.01725	0.898363	0.994415	1.00352	0.969801
1.262	1.8566	2.05935	0.998872	0.978121	1.0173	0.898444	0.994432	1.00355	0.969802
1.26227	1.85856	2.06263	0.99891	0.978128	1.01734	0.898497	0.994435	1.00372	0.969852
1.26439	1.85912	2.06272	0.99892	0.978171	1.01764	0.898534	0.994449	1.00378	0.969865
1.26459	1.86054	2.06442	0.998924	0.978171	1.01768	0.898558	0.994452	1.00379	0.969872
1.26496	1.86176	2.06487	0.998959	0.978193	1.018	0.89875	0.994457	1.00382	0.969952
1.2654	1.86231	2.0669	0.998998	0.978201	1.01802	0.898869	0.994476	1.00382	0.969956
1.26629	1.86294	2.06836	0.999012	0.97823	1.01812	0.898884	0.994491	1.00382	0.969965
1.26646	1.86456	2.06881	0.99905	0.978231	1.01858	0.898926	0.994519	1.00388	0.969979
1.26674	1.86608	2.06889	0.999055	0.978241	1.01889	0.89898	0.99452	1.00408	0.970017
1.2668	1.87178	2.07757	0.999083	0.978249	1.01892	0.89907	0.994535	1.00409	0.970033
1.2673	1.87538	2.08191	0.999092	0.978293	1.01924	0.899144	0.994535	1.00417	0.970042
1.2676	1.87614	2.08534	0.999119	0.978294	1.01925	0.899585	0.994545	1.00422	0.970095
1.2678	1.87648	2.0874	0.999126	0.978294	1.01934	0.899639	0.994562	1.00423	0.970113
1.26807	1.87886	2.09712	0.999136	0.978308	1.01981	0.899649	0.99457	1.00428	0.970142
1.26912	1.87974	2.10025	0.999146	0.978335	1.01984	0.900055	0.994575	1.00429	0.970153
1.26922	1.87988	2.10674	0.999151	0.978361	1.02013	0.900111	0.994587	1.00434	0.970171
1.26929	1.87994	2.1091	0.999154	0.978391	1.02016	0.900149	0.994594	1.0044	0.970178
1.27137	1.88038	2.11051	0.999157	0.978436	1.02022	0.900183	0.994596	1.00449	0.970187
1.27153	1.88096	2.11277	0.999167	0.978451	1.02024	0.900233	0.9946	1.00449	0.970195
1.27172	1.88154	2.11447	0.99917	0.978465	1.0205	0.900256	0.9946	1.00453	0.970198
1.27181	1.88641	2.12072	0.999186	0.978484	1.02059	0.900269	0.994602	1.00453	0.970203
1.27226	1.88868	2.12546	0.999198	0.978484	1.02114	0.900417	0.99462	1.00454	0.970235
1.27229	1.88927	2.13024	0.999202	0.978484	1.02167	0.900497	0.994633	1.00455	0.970244
1.27315	1.88971	2.1325	0.999209	0.978487	1.02171	0.900568	0.99464	1.00457	0.970294
1.27374	1.89006	2.13387	0.999212	0.97851	1.02191	0.900643	0.994647	1.0046	0.970316
1.27407	1.89165	2.13432	0.999241	0.978512	1.02193	0.900822	0.994653	1.00461	0.970339
1.27623	1.89479	2.14041	0.999274	0.978551	1.02206	0.900848	0.994674	1.00464	0.970349
1.27686	1.89489	2.14136	0.999275	0.978583	1.02213	0.900945	0.994678	1.00468	0.970354
1.27707	1.89495	2.14292	0.999276	0.978611	1.02214	0.901006	0.994683	1.00469	0.970367
1.27711	1.89564	2.14351	0.999289	0.978626	1.02215	0.901092	0.99469	1.00472	0.970368
1.27741	1.89766	2.1439	0.9993	0.978631	1.02304	0.901271	0.99469	1.00472	0.970372
1.27762	1.89936	2.14568	0.999323	0.978679	1.02329	0.901339	0.994699	1.00478	0.970378
1.27784	1.89999	2.15099	0.999331	0.978685	1.02333	0.901345	0.9947	1.00492	0.970382
1.27858	1.90008	2.15444	0.999359	0.978704	1.02335	0.901441	0.994701	1.00493	0.970411
1.27868	1.90094	2.1592	0.999367	0.97874	1.02337	0.901759	0.994726	1.00507	0.970418
1.2804	1.90347	2.16683	0.99938	0.978742	1.0235	0.90186	0.994731	1.00519	0.970431
1.28045	1.90414	2.17574	0.999394	0.978754	1.02402	0.902068	0.994737	1.0052	0.970434
1.28078	1.90875	2.17872	0.999404	0.978784	1.02435	0.902196	0.994753	1.0052	0.970435
1.28094	1.9093	2.18219	0.999411	0.978788	1.02453	0.902225	0.994765	1.00525	0.97046
1.28118	1.91325	2.18885	0.999448	0.97879	1.02469	0.90245	0.994774	1.00533	0.970478
1.28139	1.91514	2.19022	0.999451	0.978801	1.02501	0.9027	0.994783	1.00535	0.970509
1.28167	1.91673	2.19103	0.999452	0.978818	1.02531	0.902845	0.994791	1.00539	0.970517
1.28177	1.91815	2.19571	0.999453	0.978818	1.02551	0.902964	0.994794	1.00545	0.970525
1.28195	1.92123	2.20584	0.999503	0.978825	1.02598	0.903229	0.99481	1.00549	0.970548
1.28213	1.92228	2.20752	0.99953	0.978881	1.02652	0.903342	0.994812	1.00556	0.97057
1.28288	1.92266	2.21085	0.999533	0.978922	1.02657	0.903568	0.994812	1.00557	0.970577
1.28339	1.9252	2.21394	0.999568	0.97899	1.02666	0.903729	0.994816	1.00571	0.970635
1.28385	1.92639	2.21431	0.999602	0.979001	1.02668	0.903743	0.994816	1.00571	0.970641
1.28506	1.92678	2.21845	0.999619	0.979002	1.02684	0.903948	0.994817	1.00572	0.97069
1.28523	1.92777	2.22284	0.999637	0.979054	1.02692	0.903955	0.994828	1.00581	0.970704
1.28535	1.92914	2.22444	0.999638	0.979055	1.02763	0.903962	0.994846	1.00583	0.970769
1.28577	1.93443	2.22674	0.999655	0.979058	1.02808	0.903982	0.994855	1.00585	0.970773
1.28664	1.93559	2.23483	0.999683	0.979111	1.02813	0.904032	0.994857	1.00589	0.970774
1.28693	1.93648	2.23591	0.999689	0.979137	1.02815	0.904196	0.994861	1.00609	0.970853
1.28794	1.93757	2.24763	0.999718	0.979143	1.02818	0.904396	0.994862	1.00612	0.970856
1.28805	1.93816	2.24798	0.999724	0.979153	1.02874	0.904446	0.994872	1.00614	0.970897
1.28827	1.9402	2.25722	0.999739	0.979178	1.02919	0.904513	0.994874	1.00618	0.9709
1.28865	1.94581	2.26006	0.999746	0.979185	1.02923	0.904698	0.994881	1.00619	0.970911
1.28966	1.9465	2.26125	0.999768	0.979202	1.03014	0.90479	0.994903	1.00619	0.970919
1.29096	1.94737	2.26584	0.999792	0.979218	1.03027	0.904938	0.994905	1.00632	0.970919
1.29161	1.94909	2.26613	0.99982	0.979234	1.03069	0.904955	0.994907	1.00635	0.970946
1.29235	1.94956	2.26988	0.999824	0.979242	1.03073	0.904981	0.994911	1.00645	0.970981
1.29249	1.9515	2.27008	0.999831	0.979339	1.03077	0.904987	0.994923	1.0065	0.970991
1.29319	1.95188	2.27056	0.999839	0.979358	1.03134	0.905048	0.994931	1.00655	0.971015
1.29323	1.95192	2.2706	0.999862	0.979366	1.03253	0.905075	0.99494	1.00672	0.971039
1.29521	1.95302	2.2761	0.999881	0.979367	1.03254	0.905148	0.994953	1.00682	0.971058
1.29597	1.95386	2.27733	0.999902	0.979382	1.03332	0.905251	0.99497	1.00686	0.971072
1.29751	1.95392	2.27851	0.999917	0.979396	1.03334	0.905383	0.994972	1.00693	0.971089
1.29843	1.95736	2.28003	0.999919	0.979426	1.03393	0.905389	0.994975	1.00693	0.971155
1.30003	1.95746	2.28144	0.999922	0.979431	1.03402	0.905393	0.994981	1.00695	0.97116
1.30034	1.95781	2.28371	0.999933	0.979452	1.03422	0.905537	0.994993	1.00698	0.971162
1.30174	1.95859	2.28441	0.999943	0.979454	1.03436	0.905644	0.994994	1.00698	0.971177
1.30218	1.96145	2.29188	0.999965	0.979463	1.03439	0.905708	0.994998	1.0071	0.971219
1.30244	1.96647	2.30645	1	0.979468	1.03439	0.90572	0.995011	1.00714	0.971219
1.30352	1.96709	2.3229	1.00001	0.979476	1.03449	0.906189	0.99502	1.00724	0.971229
1.3042	1.96864	2.32327	1.00001	0.979521	1.03498	0.906266	0.99502	1.00727	0.971269
1.30435	1.97068	2.3281	1.00002	0.979534	1.03516	0.906333	0.995048	1.00732	0.971273
1.30464	1.97573	2.33357	1.00003	0.979554	1.0355	0.906406	0.995058	1.00733	0.971279
1.30477	1.97707	2.33581	1.00003	0.979627	1.03571	0.906498	0.995072	1.00734	0.97128
1.30517	1.98086	2.34226	1.00009	0.979657	1.03602	0.906592	0.995102	1.0075	0.971296
1.30542	1.98545	2.34761	1.0001	0.979691	1.03628	0.906652	0.995104	1.0075	0.971303
1.30545	1.98585	2.3537	1.00011	0.979702	1.03662	0.906894	0.99511	1.0075	0.971304
1.30559	1.9868	2.35375	1.00012	0.979707	1.03668	0.906929	0.995114	1.0076	0.971308
1.30657	1.98842	2.35628	1.00013	0.979713	1.03779	0.906991	0.995128	1.00764	0.971316
1.30767	1.98879	2.35676	1.00016	0.979756	1.03837	0.907174	0.99514	1.00767	0.971331
1.30768	1.98969	2.36057	1.00018	0.979778	1.03858	0.907193	0.995152	1.00768	0.971331
1.30822	1.99063	2.3606	1.0002	0.979787	1.03868	0.907228	0.995167	1.00772	0.971332
1.30857	1.99069	2.36262	1.00021	0.979806	1.03882	0.907257	0.995169	1.00776	0.971355
1.30988	1.99086	2.36903	1.00023	0.979806	1.03995	0.907347	0.995192	1.00777	0.971388
1.31015	1.99202	2.37029	1.00024	0.979809	1.04048	0.90749	0.995199	1.00788	0.971397
1.31038	1.99222	2.37423	1.00026	0.97982	1.04063	0.907557	0.9952	1.00795	0.971452
1.3105	1.99437	2.37838	1.00026	0.979831	1.04114	0.907573	0.995216	1.00796	0.971453
1.31162	1.99832	2.38353	1.00029	0.979839	1.04235	0.907583	0.995224	1.00802	0.971492
1.31226	2.00023	2.3879	1.00029	0.979879	1.04323	0.907788	0.995243	1.00805	0.971493
1.31326	2.00314	2.38801	1.00033	0.979883	1.04356	0.907823	0.995243	1.00808	0.971494
1.31329	2.00451	2.38966	1.00037	0.979933	1.04361	0.907838	0.99526	1.00813	0.971553
1.31401	2.00516	2.39335	1.00039	0.979974	1.04369	0.907918	0.995275	1.00815	0.971563
1.31458	2.00535	2.39525	1.00042	0.979984	1.04413	0.907927	0.995295	1.00817	0.971586
1.31642	2.0054	2.39767	1.00044	0.979992	1.04552	0.908051	0.9953	1.00821	0.971592
1.31721	2.00592	2.39945	1.00048	0.980014	1.04564	0.908112	0.995301	1.00836	0.971597
1.31975	2.00702	2.40713	1.00052	0.98002	1.04594	0.908156	0.995301	1.00838	0.971607
1.32061	2.00906	2.41086	1.00054	0.980025	1.04602	0.908218	0.995308	1.00839	0.971614
1.32129	2.01035	2.42392	1.00056	0.980039	1.04629	0.908336	0.995321	1.00841	0.971615
1.32196	2.01073	2.43207	1.00058	0.980046	1.0476	0.908339	0.995331	1.00843	0.97164
1.3226	2.01121	2.43259	1.00062	0.980061	1.04776	0.908448	0.995344	1.00845	0.971665
1.32268	2.01149	2.43561	1.00062	0.98011	1.04799	0.908652	0.995347	1.00859	0.971673
1.32353	2.01238	2.43705	1.00063	0.980114	1.04884	0.908674	0.99537	1.00866	0.971683
1.32471	2.01516	2.44588	1.00063	0.980129	1.04918	0.908691	0.995372	1.00877	0.971683
1.32553	2.01797	2.45808	1.00064	0.980132	1.04926	0.908696	0.995373	1.00884	0.971684
1.32564	2.019	2.45825	1.00065	0.980138	1.05029	0.908748	0.995379	1.00884	0.971693
1.32567	2.01913	2.46301	1.00066	0.980151	1.05092	0.908762	0.995391	1.00899	0.97173
1.32574	2.01966	2.46308	1.00069	0.980185	1.05093	0.908952	0.995394	1.00912	0.97173
1.32575	2.02124	2.46915	1.00069	0.980201	1.05129	0.908959	0.99541	1.00912	0.971748
1.32639	2.02231	2.4993	1.0007	0.980244	1.0514	0.909028	0.995426	1.00913	0.971758
1.32646	2.02513	2.49962	1.00074	0.980265	1.05188	0.909107	0.995429	1.00915	0.97176
1.32665	2.02674	2.50765	1.00075	0.980301	1.05209	0.909168	0.995438	1.00915	0.971777
1.32754	2.02698	2.51636	1.00075	0.980321	1.05226	0.909341	0.995456	1.00923	0.971783
1.32912	2.02981	2.51875	1.00076	0.980329	1.05379	0.909344	0.995457	1.00939	0.971798
1.32915	2.03213	2.5196	1.00078	0.980337	1.05415	0.909351	0.995468	1.00964	0.971801
1.32925	2.03351	2.53754	1.00079	0.98034	1.0543	0.909507	0.995481	1.00977	0.971814
1.32936	2.03874	2.53876	1.0008	0.980364	1.05455	0.90954	0.995485	1.00987	0.971815
1.33157	2.03948	2.56039	1.00081	0.980388	1.05498	0.909602	0.995487	1.00989	0.971834
1.33315	2.04033	2.56274	1.00082	0.98039	1.05533	0.909609	0.995499	1.01004	0.971842
1.33335	2.04044	2.57785	1.00082	0.980413	1.05684	0.909622	0.995506	1.01011	0.971858
1.33531	2.04054	2.59316	1.00083	0.980417	1.05685	0.90966	0.995516	1.01014	0.97186
1.3359	2.04467	2.59984	1.00087	0.980462	1.05731	0.90975	0.995536	1.01019	0.971873
1.33625	2.04594	2.60104	1.0009	0.980465	1.05745	0.909832	0.995537	1.01022	0.971896
1.33686	2.04596	2.6093	1.0009	0.980472	1.05755	0.909881	0.995541	1.0103	0.971903
1.33743	2.04675	2.61529	1.00091	0.980482	1.05755	0.909963	0.995544	1.01041	0.971905
1.33753	2.05329	2.6155	1.00094	0.980499	1.05765	0.910117	0.995547	1.01051	0.971905
1.33784	2.05347	2.62469	1.00096	0.980502	1.05768	0.91022	0.995577	1.01067	0.971918
1.33837	2.05475	2.63755	1.00096	0.980503	1.05828	0.910391	0.995583	1.01071	0.971952
1.33876	2.0608		1.00097	0.980516	1.05839	0.910443	0.995592	1.01091	0.971973
1.33894	2.06112		1.00098	0.980526	1.05944	0.910491	0.995593	1.01112	0.971976
1.33933	2.06167		1.00099	0.98054	1.06013	0.910542	0.995601	1.01117	0.971979
1.34031	2.06287		1.00103	0.980546	1.06029	0.910647	0.995607	1.01136	0.971997
1.34118	2.06616		1.00106	0.980575	1.06128	0.910757	0.995607	1.0115	0.972035
1.34181	2.06681		1.00106	0.980586	1.06129	0.910779	0.99561	1.01155	0.97204
1.34194	2.06721		1.00106	0.980594	1.06197	0.9108	0.995641	1.01166	0.97205
1.34255	2.06789		1.00108	0.980636	1.06205	0.910816	0.995654	1.0117	0.97211
1.34388	2.0695		1.00109	0.980655	1.06247	0.910856	0.995656	1.01196	0.972127
1.34473	2.07151		1.00112	0.980701	1.06256	0.910923	0.995662	1.01218	0.972153
1.34478	2.07318		1.00114	0.980708	1.06308	0.910926	0.995664	1.01222	0.972164
1.34529	2.0757		1.00115	0.980718	1.06314	0.91099	0.995668	1.01226	0.972166
1.34702	2.07691		1.00116	0.980725	1.06342	0.911078	0.995674	1.01236	0.972167
1.34849	2.07922		1.00119	0.980737	1.0645	0.911139	0.995676	1.01241	0.972199
1.3487	2.07972		1.00119	0.980745	1.06454	0.911153	0.995678	1.01249	0.972207
1.3488	2.08096		1.00119	0.980751	1.0647	0.911173	0.995679	1.01254	0.972218
1.34882	2.08292		1.00123	0.980778	1.06524	0.911356	0.995687	1.01259	0.97222
1.34898	2.08321		1.00125	0.980801	1.06554	0.911435	0.99569	1.01266	0.972234
1.34901	2.0833		1.00129	0.980817	1.06571	0.911521	0.995691	1.01268	0.972267
1.3517	2.08361		1.00129	0.980817	1.06583	0.911595	0.995691	1.0127	0.972285
1.35194	2.08532		1.00129	0.980825	1.06627	0.911766	0.995696	1.0128	0.972309
1.35331	2.08561		1.00133	0.980869	1.06633	0.911966	0.995705	1.01298	0.97231
1.35337	2.08685		1.00133	0.980894	1.06821	0.91203	0.995707	1.01323	0.972331
1.3534	2.08915		1.00134	0.980911	1.06931	0.912031	0.995709	1.01334	0.972334
1.35355	2.09023		1.00134	0.980941	1.06931	0.912046	0.995732	1.01343	0.972353
1.35357	2.09187		1.00134	0.980948	1.07012	0.912184	0.995734	1.01368	0.97236
1.35388	2.09263		1.00135	0.980956	1.07041	0.912214	0.995752	1.01383	0.972364
1.35517	2.09355		1.0014	0.980974	1.07067	0.912301	0.995757	1.01384	0.972402
1.35629	2.09367		1.0014	0.980991	1.07087	0.91233	0.995795	1.01392	0.972414
1.3568	2.09517		1.0014	0.981031	1.07103	0.912377	0.995797	1.01395	0.972439
1.35738	2.09529		1.00141	0.981043	1.07155	0.912409	0.995797	1.01413	0.972442
1.35762	2.09587		1.00143	0.981044	1.07159	0.91244	0.995823	1.0145	0.972464
1.35777	2.09713		1.00143	0.98105	1.07171	0.912562	0.995848	1.01451	0.972466
1.35849	2.09902		1.00148	0.981056	1.0721	0.912562	0.99585	1.01455	0.972471
1.35858	2.10013		1.00151	0.981079	1.07303	0.912627	0.995858	1.0147	0.972472
1.35958	2.10553		1.00151	0.981087	1.07336	0.912714	0.995859	1.01485	0.972482
1.35975	2.10824		1.00152	0.981092	1.07411	0.912727	0.995867	1.0149	0.972485
1.36006	2.11101		1.00152	0.981132	1.07471	0.912736	0.995869	1.01494	0.972492
1.36057	2.11153		1.00154	0.981167	1.07477	0.912753	0.99587	1.01504	0.972504
1.36063	2.1123		1.00156	0.981208	1.07491	0.912827	0.995888	1.01573	0.972507
1.36091	2.11263		1.00157	0.981219	1.07498	0.912841	0.995899	1.01622	0.972522
1.36406	2.11472		1.00159	0.981222	1.07502	0.912896	0.995902	1.01644	0.972551
1.36486	2.11601		1.00161	0.981243	1.07503	0.912921	0.995905	1.01651	0.97256
1.36557	2.1176		1.00162	0.981252	1.07514	0.912996	0.995923	1.01662	0.972566
1.36598	2.11786		1.00163	0.981258	1.07537	0.91307	0.995932	1.01662	0.972568
1.36658	2.11805		1.00165	0.981262	1.07552	0.913118	0.995959	1.01668	0.972588
1.36784	2.12102		1.00166	0.981281	1.07585	0.913419	0.995977	1.01673	0.972606
1.36873	2.12148		1.0017	0.981291	1.076	0.913606	0.995988	1.0172	0.972642
1.36958	2.12188		1.00174	0.981306	1.07656	0.913637	0.996015	1.01723	0.972648
1.36991	2.12432		1.00174	0.981326	1.07696	0.913901	0.996015	1.01735	0.972737
1.36992	2.12512		1.00176	0.981342	1.07814	0.913912	0.99602	1.01751	0.972754
1.37012	2.12534		1.00178	0.981391	1.07822	0.913925	0.996028	1.01783	0.972782
1.37064	2.12579		1.0018	0.9814	1.07824	0.91401	0.99604	1.01785	0.972799
1.37073	2.12828		1.0018	0.981413	1.07837	0.914064	0.996048	1.01798	0.972819
1.37121	2.12828		1.0018	0.981486	1.07853	0.914106	0.996051	1.01815	0.972821
1.37252	2.13318		1.00181	0.981529	1.07893	0.914158	0.996054	1.01826	0.972824
1.37333	2.13342		1.00184	0.981531	1.07895	0.91419	0.99606	1.01839	0.972842
1.37339	2.13611		1.00187	0.981562	1.0796	0.914404	0.996062	1.01848	0.972851
1.37375	2.13787		1.00189	0.981578	1.07992	0.914415	0.996085	1.01878	0.972857
1.37392	2.13934		1.00189	0.981586	1.08019	0.914791	0.996089	1.01885	0.972863
1.374	2.14255		1.0019	0.981586	1.08031	0.914852	0.996097	1.01917	0.972867
1.37573	2.14487		1.00191	0.981604	1.08084	0.914886	0.996101	1.01921	0.972878
1.37612	2.14791		1.00191	0.981636	1.0829	0.914916	0.996102	1.01932	0.972897
1.37727	2.14801		1.00192	0.981683	1.08553	0.914926	0.996128	1.01933	0.9729
1.37745	2.14905		1.00192	0.981687	1.08585	0.915109	0.996128	1.01943	0.972911
1.37749	2.15215		1.00193	0.981703	1.08622	0.915139	0.996129	1.01961	0.972913
1.38119	2.15254		1.00193	0.981728	1.0863	0.915282	0.996145	1.01964	0.972918
1.38121	2.15414		1.00203	0.981764	1.08669	0.915334	0.996172	1.01972	0.972954
1.38136	2.15461		1.00214	0.981823	1.087	0.915368	0.996175	1.01975	0.972966
1.38152	2.15539		1.00217	0.981825	1.08708	0.915475	0.996176	1.02028	0.972973
1.38167	2.15859		1.00217	0.981826	1.08768	0.915593	0.996176	1.02033	0.973004
1.38174	2.16056		1.00217	0.981834	1.08839	0.915748	0.996188	1.02035	0.973016
1.38259	2.16157		1.00221	0.981848	1.08928	0.915763	0.996192	1.02045	0.973024
1.38351	2.16744		1.00223	0.981856	1.08977	0.915917	0.996193	1.02116	0.973046
1.38357	2.16934		1.00223	0.981864	1.08987	0.916002	0.996214	1.02118	0.973058
1.384	2.17021		1.00226	0.981877	1.08992	0.916017	0.996218	1.02132	0.973065
1.38407	2.17177		1.00228	0.981892	1.09	0.916168	0.996219	1.02204	0.973079
1.3842	2.17249		1.0023	0.981905	1.09072	0.916288	0.996221	1.0221	0.9731
1.38579	2.17276		1.00231	0.981969	1.09117	0.916476	0.996224	1.02219	0.973102
1.38936	2.17403		1.00234	0.98198	1.09144	0.916481	0.996226	1.02227	0.973112
1.38997	2.1745		1.00238	0.981981	1.09195	0.916588	0.99623	1.02228	0.973118
1.39153	2.17643		1.00238	0.981984	1.09256	0.916688	0.996235	1.02246	0.973138
1.39167	2.18323		1.00238	0.981985	1.09289	0.916696	0.996236	1.02249	0.973154
1.39179	2.188		1.00241	0.981987	1.09323	0.916723	0.996237	1.02266	0.973161
1.39225	2.19024		1.00245	0.982027	1.09334	0.916787	0.996238	1.02268	0.973172
1.39265	2.19062		1.00253	0.982051	1.09467	0.91688	0.99624	1.023	0.973209
1.39279	2.19112		1.00254	0.982063	1.09519	0.917092	0.996243	1.02323	0.973218
1.39295	2.2005		1.00258	0.982127	1.0953	0.917225	0.996246	1.02336	0.97326
1.39351	2.20541		1.00259	0.982131	1.09586	0.917256	0.996251	1.02347	0.973261
1.3939	2.20585		1.0026	0.982151	1.0962	0.917295	0.996257	1.02373	0.973271
1.39404	2.20994		1.0026	0.982158	1.09621	0.91735	0.996258	1.02378	0.973306
1.39523	2.21036		1.00263	0.98216	1.09662	0.917458	0.996266	1.02404	0.973306
1.39592	2.21265		1.00264	0.982165	1.09699	0.91753	0.996268	1.0241	0.97332
1.39596	2.21415		1.00264	0.982166	1.09834	0.917615	0.996275	1.02423	0.973353
1.39608	2.22045		1.00265	0.982169	1.09867	0.917755	0.996279	1.02426	0.973356
1.39647	2.22119		1.00269	0.982191	1.09902	0.917826	0.996316	1.02435	0.973379
1.39779	2.2264		1.00271	0.982192	1.09949	0.917918	0.99633	1.02469	0.973394
1.39836	2.23735		1.00274	0.982224	1.09988	0.917922	0.996338	1.02474	0.973402
1.39942	2.24551		1.00279	0.98223	1.10063	0.917942	0.996352	1.02481	0.973406
1.40095	2.24673		1.00279	0.982232	1.10144	0.91807	0.996352	1.02488	0.973419
1.40176	2.24773		1.0028	0.982268	1.1015	0.918165	0.996366	1.02488	0.973431
1.40184	2.2499		1.0028	0.982287	1.10159	0.918269	0.996372	1.02495	0.973449
1.40206	2.25073		1.00283	0.982295	1.10185	0.918327	0.996382	1.02529	0.973453
1.40287	2.25114		1.00283	0.982296	1.10238	0.918449	0.996389	1.02536	0.973466
1.40298	2.25129		1.00284	0.982312	1.10281	0.918453	0.996396	1.02543	0.973467
1.40305	2.2519		1.00287	0.982317	1.10282	0.918776	0.996402	1.02587	0.973501
1.40421	2.25215		1.00288	0.982323	1.10313	0.918816	0.996412	1.026	0.973535
1.40522	2.25261		1.0029	0.982334	1.10329	0.918827	0.996422	1.02604	0.973551
1.40532	2.25592		1.00294	0.982344	1.10437	0.918843	0.996426	1.02645	0.97356
1.40783	2.2587		1.00295	0.982354	1.10506	0.918873	0.996456	1.02749	0.973573
1.4079	2.25952		1.00299	0.982364	1.10554	0.918894	0.996465	1.02857	0.973593
1.40797	2.26103		1.00301	0.982394	1.10601	0.918897	0.996473	1.02859	0.973599
1.40855	2.26142		1.00303	0.9824	1.10697	0.918923	0.996478	1.02879	0.973619
1.40867	2.26358		1.00305	0.982402	1.10712	0.919017	0.996509	1.02935	0.973621
1.40889	2.26452		1.00305	0.982423	1.10719	0.91923	0.996511	1.02962	0.97363
1.40924	2.26565		1.00307	0.982456	1.10744	0.919238	0.996536	1.03019	0.973631
1.40924	2.2679		1.00311	0.982462	1.10763	0.919302	0.996538	1.0304	0.973634
1.40952	2.26803		1.00313	0.982487	1.1079	0.919366	0.996555	1.03046	0.973665
1.40987	2.27039		1.00317	0.982529	1.10811	0.919371	0.996557	1.03069	0.973666
1.41052	2.27248		1.00318	0.982537	1.1084	0.919443	0.996561	1.0309	0.973678
1.41059	2.27305		1.0032	0.982539	1.10876	0.919454	0.996561	1.03114	0.973686
1.41326	2.27421		1.00322	0.982549	1.10904	0.919818	0.996563	1.03141	0.973699
1.41358	2.27788		1.00323	0.982606	1.1093	0.919857	0.996568	1.03142	0.973722
1.41394	2.27804		1.00327	0.982615	1.10998	0.919873	0.996583	1.03144	0.973753
1.415	2.27857		1.00329	0.982618	1.11007	0.919886	0.996595	1.03192	0.973761
1.41562	2.27921		1.0033	0.982624	1.11108	0.919984	0.996629	1.0323	0.973765
1.41597	2.28007		1.00331	0.982625	1.11125	0.920003	0.996636	1.03232	0.973796
1.41632	2.2802		1.00333	0.982636	1.1114	0.920134	0.996637	1.03233	0.973799
1.41666	2.2809		1.00343	0.982663	1.11158	0.92024	0.996644	1.03263	0.973813
1.41816	2.29053		1.00343	0.982675	1.11161	0.92031	0.996668	1.03288	0.973818
1.41899	2.29384		1.00344	0.982676	1.11168	0.920373	0.996676	1.03353	0.973855
1.41987	2.29564		1.00348	0.982694	1.1118	0.920412	0.996677	1.03391	0.973857
1.42	2.29618		1.00349	0.982735	1.11192	0.920543	0.996679	1.03407	0.973876
1.42001	2.30412		1.0035	0.982764	1.11248	0.920632	0.996685	1.03429	0.973886
1.42243	2.30478		1.00353	0.982797	1.11428	0.920743	0.996699	1.0343	0.973895
1.4233	2.30576		1.00355	0.9828	1.11505	0.920744	0.996699	1.03432	0.973902
1.42398	2.3075		1.00355	0.982837	1.11509	0.92075	0.996711	1.0344	0.973907
1.42416	2.30914		1.00357	0.98284	1.11546	0.920775	0.996711	1.0344	0.973938
1.42419	2.31322		1.00359	0.982871	1.11557	0.920899	0.996733	1.03447	0.973949
1.42449	2.315		1.0036	0.982879	1.1159	0.921006	0.996742	1.03447	0.97396
1.42456	2.31638		1.00361	0.982915	1.11639	0.92103	0.996744	1.03472	0.973971
1.4254	2.31764		1.00362	0.982916	1.12009	0.921066	0.996746	1.03474	0.973981
1.42554	2.31822		1.00362	0.982916	1.12115	0.921154	0.996752	1.03515	0.973981
1.42609	2.31879		1.00362	0.98292	1.12115	0.921162	0.996771	1.03538	0.973986
1.42671	2.31999		1.00363	0.982931	1.12146	0.921165	0.996776	1.03583	0.974008
1.42734	2.32063		1.00365	0.982932	1.12193	0.921234	0.996776	1.03625	0.974026
1.42734	2.32243		1.00366	0.982982	1.12276	0.92124	0.996777	1.03642	0.974034
1.4276	2.32263		1.00374	0.982989	1.12316	0.921302	0.996781	1.03696	0.974046
1.42813	2.32396		1.00376	0.983021	1.12494	0.921339	0.996784	1.03722	0.974123
1.42912	2.32469		1.00377	0.983038	1.12534	0.921347	0.996791	1.03776	0.974141
1.42975	2.33254		1.00385	0.983062	1.12545	0.921406	0.996801	1.03799	0.974146
1.43103	2.33465		1.00385	0.983075	1.12632	0.921651	0.996815	1.03828	0.974153
1.43174	2.33681		1.00386	0.983079	1.12708	0.921753	0.996826	1.03852	0.974162
1.43203	2.34056		1.00389	0.983086	1.12765	0.921904	0.99683	1.03861	0.974163
1.43224	2.34125		1.00392	0.983146	1.12787	0.922032	0.996838	1.03876	0.974168
1.43318	2.34704		1.00395	0.983147	1.12931	0.922181	0.996845	1.03882	0.974173
1.43405	2.34887		1.00396	0.98316	1.12951	0.92225	0.996861	1.03884	0.974182
1.43442	2.34919		1.00397	0.98319	1.12972	0.922391	0.996864	1.03892	0.974197
1.43536	2.35236		1.00397	0.98319	1.13045	0.92243	0.996882	1.03916	0.974202
1.4367	2.35284		1.00397	0.983203	1.13205	0.922476	0.996904	1.03938	0.974215
1.43675	2.35349		1.00399	0.983221	1.1325	0.922484	0.996914	1.0399	0.974231
1.43692	2.35509		1.004	0.983227	1.13354	0.922603	0.996916	1.04016	0.974258
1.4373	2.35541		1.00403	0.983233	1.13387	0.922606	0.996932	1.04018	0.974275
1.43906	2.35675		1.00404	0.983236	1.13396	0.922884	0.996976	1.0402	0.974282
1.44076	2.3613		1.00408	0.98324	1.1344	0.922911	0.996976	1.04027	0.974301
1.44085	2.36281		1.00408	0.983255	1.13478	0.923117	0.996982	1.04047	0.974355
1.44098	2.36943		1.00408	0.983281	1.13538	0.923177	0.996982	1.04063	0.974379
1.44203	2.3696		1.00409	0.98329	1.13542	0.92322	0.996994	1.04071	0.974386
1.44502	2.37359		1.0041	0.983323	1.13549	0.923255	0.996996	1.04156	0.974392
1.44511	2.37376		1.00413	0.983352	1.1358	0.923295	0.997007	1.04163	0.974412
1.44642	2.37526		1.00415	0.983374	1.13616	0.923371	0.997011	1.04181	0.974418
1.44654	2.37769		1.00416	0.983399	1.13641	0.923458	0.997037	1.0421	0.974437
1.44726	2.37831		1.00417	0.9834	1.13642	0.924008	0.997038	1.04218	0.974452
1.44733	2.37859		1.00417	0.983416	1.13648	0.924074	0.997052	1.0423	0.974457
1.44749	2.38224		1.00419	0.983417	1.13685	0.924074	0.997073	1.04243	0.974463
1.44863	2.38312		1.00423	0.983424	1.13721	0.924087	0.997081	1.04254	0.97448
1.44918	2.38477		1.00423	0.983439	1.13734	0.924114	0.997084	1.0428	0.974485
1.44923	2.39298		1.00424	0.98345	1.13736	0.924163	0.997086	1.04281	0.974531
1.45056	2.39983		1.00425	0.983464	1.13797	0.924506	0.997096	1.04329	0.974538
1.45057	2.39983		1.00426	0.983465	1.14064	0.924507	0.997101	1.04419	0.974586
1.45058	2.40249		1.00426	0.983478	1.14131	0.924532	0.997104	1.04472	0.974587
1.45088	2.40394		1.00429	0.98351	1.14135	0.924621	0.997108	1.04485	0.974657
1.45109	2.40553		1.0043	0.983518	1.14293	0.924625	0.997123	1.04485	0.974728
1.45218	2.41137		1.00432	0.98354	1.14308	0.924655	0.997136	1.04615	0.974741
1.45369	2.41268		1.00435	0.983558	1.14344	0.924783	0.997141	1.04624	0.974783
1.45461	2.41304		1.00442	0.98357	1.14378	0.92485	0.997148	1.04631	0.974795
1.45498	2.41457		1.00442	0.98357	1.14482	0.924877	0.997165	1.04638	0.974812
1.45528	2.41781		1.00444	0.983629	1.14527	0.925103	0.997173	1.04645	0.974819
1.45607	2.41922		1.00445	0.983648	1.14559	0.92518	0.997176	1.04647	0.974823
1.45743	2.42935		1.00446	0.983685	1.14653	0.925241	0.99718	1.04654	0.974828
1.45795	2.43243		1.00454	0.983694	1.14664	0.92536	0.997193	1.04656	0.974839
1.4592	2.43722		1.00468	0.983758	1.14728	0.92552	0.997206	1.04688	0.974849
1.45998	2.44124		1.0047	0.983772	1.14756	0.925564	0.997206	1.04736	0.974861
1.46006	2.44226		1.00472	0.983773	1.14853	0.92558	0.997207	1.04742	0.974877
1.4627	2.44761		1.00473	0.98378	1.14946	0.925619	0.997208	1.04749	0.974884
1.46323	2.4494		1.00473	0.98379	1.14952	0.925621	0.99722	1.04785	0.974887
1.46326	2.44949		1.00475	0.98379	1.14984	0.925813	0.997223	1.04816	0.974891
1.4641	2.45054		1.00476	0.983792	1.15051	0.925815	0.997241	1.04831	0.974914
1.46489	2.45219		1.00476	0.983794	1.15063	0.925992	0.997259	1.04863	0.974917
1.46499	2.45696		1.00477	0.983827	1.15086	0.926047	0.997259	1.04896	0.974922
1.46536	2.46268		1.00478	0.983828	1.15115	0.926075	0.997282	1.04912	0.974923
1.46537	2.46413		1.00478	0.983845	1.15154	0.926088	0.997283	1.04918	0.974926
1.46587	2.469		1.00483	0.983851	1.15176	0.926105	0.997293	1.04945	0.974949
1.46615	2.47226		1.00484	0.98387	1.15178	0.926114	0.997293	1.04979	0.974949
1.46713	2.47314		1.00485	0.983873	1.15213	0.926229	0.997297	1.0501	0.974972
1.4672	2.47469		1.00485	0.98388	1.15226	0.926235	0.997299	1.05028	0.975019
1.47095	2.47911		1.00485	0.983885	1.15271	0.926439	0.9973	1.05063	0.97504
1.47176	2.48694		1.00488	0.983886	1.15279	0.926587	0.997314	1.05068	0.97504
1.47179	2.48885		1.00498	0.983889	1.15332	0.92677	0.997326	1.05107	0.975057
1.47224	2.48972		1.00499	0.983892	1.1539	0.926845	0.997346	1.05164	0.97506
1.47317	2.48994		1.00501	0.983903	1.15571	0.927077	0.997347	1.05182	0.975067
1.47383	2.49009		1.00502	0.983917	1.15641	0.927221	0.997361	1.05185	0.975092
1.47506	2.49023		1.00507	0.983923	1.15694	0.927228	0.997389	1.05224	0.975101
1.47549	2.49409		1.0051	0.98394	1.15713	0.927246	0.997393	1.05267	0.975122
1.47595	2.49422		1.00512	0.98395	1.15778	0.927248	0.997396	1.0527	0.97513
1.47651	2.49641		1.00515	0.983957	1.15784	0.927375	0.997397	1.05376	0.975167
1.47653	2.49759		1.00515	0.983966	1.15796	0.92742	0.997416	1.05391	0.975176
1.47742	2.50051		1.00519	0.983986	1.15922	0.927559	0.997419	1.05398	0.975189
1.47758	2.50274		1.00523	0.984007	1.15968	0.927588	0.997434	1.05399	0.97522
1.47894	2.5028		1.00524	0.984011	1.16013	0.927607	0.997447	1.05399	0.975232
1.47975	2.50644		1.00526	0.984023	1.16044	0.927633	0.99745	1.05416	0.975232
1.48234	2.50751		1.00527	0.984061	1.16223	0.927641	0.997457	1.05453	0.975238
1.48287	2.51009		1.00528	0.984071	1.16238	0.927707	0.997467	1.05497	0.975242
1.48335	2.51648		1.00538	0.984128	1.1624	0.927735	0.997477	1.05517	0.975245
1.48349	2.51797		1.00546	0.984135	1.16269	0.92792	0.997492	1.05572	0.975264
1.48413	2.52224		1.00549	0.984143	1.16313	0.927939	0.9975	1.05575	0.975306
1.48415	2.5244		1.0055	0.984155	1.16326	0.927989	0.997503	1.05601	0.975377
1.48443	2.53081		1.00555	0.984156	1.16392	0.928111	0.997504	1.05602	0.975386
1.48512	2.53909		1.00564	0.984178	1.1644	0.928357	0.997513	1.05695	0.975399
1.4871	2.54511		1.00565	0.984182	1.16444	0.928409	0.997517	1.05702	0.975399
1.4872	2.54518		1.00567	0.984183	1.16511	0.928517	0.997519	1.05711	0.975407
1.48763	2.54835		1.00567	0.984195	1.16643	0.928526	0.997522	1.05722	0.975416
1.48769	2.55032		1.00571	0.984207	1.16695	0.928545	0.997525	1.05724	0.97543
1.48786	2.55418		1.00574	0.984213	1.16774	0.928573	0.997527	1.0573	0.975439
1.48853	2.55496		1.00577	0.984223	1.16792	0.928863	0.997529	1.0579	0.975497
1.48879	2.55607		1.00585	0.984224	1.17073	0.928954	0.99753	1.05817	0.97554
1.48943	2.55876		1.00592	0.984236	1.17106	0.929023	0.997553	1.05921	0.97554
1.48947	2.56319		1.00593	0.984321	1.17167	0.929215	0.997555	1.05935	0.975582
1.49017	2.56737		1.00594	0.984342	1.17181	0.929294	0.997567	1.06059	0.975628
1.49128	2.56794		1.00595	0.984353	1.17258	0.929526	0.997575	1.06092	0.975633
1.49169	2.56946		1.00596	0.984353	1.17261	0.929565	0.997589	1.06203	0.975641
1.49201	2.57036		1.00605	0.984357	1.1735	0.929682	0.997589	1.06241	0.975642
1.49209	2.58267		1.00606	0.984363	1.17355	0.929714	0.997603	1.06264	0.975649
1.49216	2.58402		1.00607	0.98437	1.17498	0.929821	0.997605	1.06265	0.975653
1.49303	2.58566		1.00609	0.984398	1.17511	0.92983	0.997617	1.06297	0.97568
1.49399	2.58641		1.00614	0.9844	1.1752	0.929836	0.997627	1.06344	0.975683
1.49454	2.58759		1.00614	0.984404	1.17599	0.929892	0.997629	1.06363	0.975708
1.49573	2.58799		1.00615	0.984408	1.17623	0.929897	0.99763	1.06374	0.975722
1.49626	2.59192		1.00622	0.984417	1.17641	0.92993	0.997632	1.06395	0.975725
1.49642	2.59743		1.00625	0.984433	1.17761	0.929949	0.997633	1.06396	0.975736
1.49742	2.59823		1.0063	0.984437	1.17954	0.929957	0.99764	1.06427	0.975817
1.49868	2.60061		1.00636	0.984459	1.17962	0.929993	0.997646	1.06429	0.975825
1.49917	2.60275		1.00638	0.984471	1.17998	0.930075	0.99767	1.0646	0.975825
1.49943	2.60309		1.0064	0.984484	1.18044	0.93017	0.997702	1.06476	0.97583
1.50002	2.60533		1.00646	0.984485	1.18081	0.93038	0.997722	1.06538	0.975861
1.50007	2.61134		1.0065	0.984488	1.18098	0.930429	0.997726	1.06551	0.975868
1.50011	2.61204		1.00653	0.984506	1.1811	0.93044	0.997734	1.06608	0.975887
1.50043	2.61861		1.00655	0.984512	1.18138	0.930489	0.997743	1.06691	0.975901
1.50111	2.62322		1.00656	0.984514	1.18147	0.930536	0.997748	1.06713	0.975904
1.5014	2.62827		1.00658	0.984519	1.18155	0.930701	0.997758	1.0672	0.975931
1.50263	2.63843		1.00658	0.984527	1.18191	0.930703	0.997762	1.06722	0.975937
1.50317	2.64019		1.00659	0.98453	1.18203	0.930716	0.997765	1.06747	0.975945
1.50349	2.64874		1.0066	0.984534	1.18312	0.930723	0.99778	1.06793	0.975945
1.5057	2.65024		1.00662	0.98457	1.18416	0.930755	0.997784	1.06805	0.975949
1.50583	2.65583		1.00664	0.984575	1.18443	0.930983	0.997785	1.06849	0.975967
1.50609	2.65734		1.00668	0.984585	1.18604	0.931091	0.997799	1.06854	0.975987
1.50671	2.66458		1.00669	0.984612	1.18705	0.931129	0.997828	1.069	0.976048
1.50675	2.6662		1.00671	0.984619	1.18739	0.931145	0.997829	1.06946	0.976053
1.50705	2.67641		1.00672	0.98466	1.18781	0.931162	0.997834	1.06996	0.976055
1.5075	2.67834		1.00678	0.984681	1.1887	0.931325	0.997837	1.07028	0.976078
1.50901	2.6825		1.00682	0.984692	1.18899	0.931368	0.997842	1.07039	0.976091
1.50924	2.6862		1.00683	0.984715	1.18909	0.931383	0.997848	1.07048	0.976107
1.50957	2.69158		1.00685	0.984725	1.18919	0.931405	0.997857	1.07157	0.976123
1.50972	2.69302		1.00688	0.984728	1.18966	0.931431	0.997857	1.07195	0.976138
1.51026	2.69402		1.00689	0.984738	1.18967	0.931539	0.997859	1.07264	0.976156
1.51097	2.69529		1.00691	0.984787	1.19157	0.931729	0.997907	1.07286	0.976158
1.51222	2.69757		1.007	0.984789	1.19159	0.931888	0.99792	1.07298	0.976177
1.51277	2.69779		1.00706	0.984811	1.19169	0.931893	0.997926	1.07299	0.976192
1.51287	2.69916		1.00707	0.984836	1.19212	0.931912	0.997931	1.0751	0.976199
1.51307	2.70483		1.00711	0.984859	1.19262	0.931922	0.997947	1.0752	0.976203
1.51317	2.70582		1.00711	0.984899	1.19353	0.931959	0.997948	1.07524	0.976232
1.51354	2.70764		1.00714	0.9849	1.19357	0.932027	0.997949	1.07582	0.976243
1.51395	2.70788		1.00715	0.984914	1.19451	0.932039	0.997949	1.07597	0.976251
1.514	2.71102		1.00718	0.984924	1.19501	0.932138	0.997967	1.07615	0.976254
1.51617	2.71553		1.00718	0.984932	1.19735	0.932302	0.997981	1.07658	0.976255
1.51636	2.72535		1.0072	0.984938	1.19982	0.932456	0.997985	1.0771	0.976259
1.5169	2.73201		1.0072	0.984957	1.20044	0.932523	0.998023	1.07814	0.976282
1.51739	2.7353		1.00723	0.984958	1.20121	0.932988	0.998039	1.0784	0.97629
1.51758	2.73615		1.00725	0.984986	1.20197	0.933029	0.998069	1.07849	0.976302
1.5177	2.74078		1.00726	0.985	1.20205	0.933131	0.99808	1.07883	0.97632
1.51806	2.74175		1.00729	0.985033	1.20212	0.933191	0.998081	1.07894	0.976321
1.51987	2.747		1.0073	0.985038	1.20219	0.933254	0.998085	1.07905	0.976337
1.52047	2.7533		1.00734	0.985038	1.20225	0.933423	0.998089	1.08011	0.976386
1.52099	2.7594		1.0074	0.985081	1.20532	0.933439	0.998094	1.08065	0.976394
1.52106	2.76214		1.00751	0.985107	1.20565	0.933453	0.9981	1.081	0.976398
1.52214	2.76404		1.00752	0.985124	1.20572	0.933535	0.998106	1.08139	0.976402
1.52305	2.7676		1.00755	0.985157	1.20651	0.933576	0.998154	1.08175	0.976406
1.52346	2.77488		1.00759	0.985157	1.20679	0.933639	0.998167	1.08218	0.97641
1.52414	2.77543		1.00764	0.985163	1.20696	0.933866	0.998194	1.08267	0.976421
1.52421	2.77874		1.00764	0.985217	1.20745	0.933934	0.998202	1.08333	0.976444
1.52464	2.78297		1.00766	0.985312	1.20749	0.934058	0.998203	1.08399	0.976455
1.52478	2.79207		1.00767	0.985419	1.20755	0.934247	0.998204	1.08406	0.976462
1.52566	2.79277		1.0077	0.985425	1.20826	0.934251	0.998216	1.08562	0.976469
1.52586	2.80931		1.00771	0.985453	1.20889	0.934347	0.998225	1.08591	0.976479
1.52596	2.81245		1.00776	0.985488	1.20914	0.934363	0.998228	1.08598	0.976489
1.52666	2.81372		1.00776	0.985491	1.20924	0.934455	0.998234	1.0864	0.97649
1.52693	2.81481		1.00777	0.985498	1.20949	0.934732	0.998241	1.08707	0.976499
1.527	2.82373		1.00785	0.985504	1.20982	0.93481	0.998257	1.08786	0.976514
1.52847	2.82441		1.00791	0.985509	1.20992	0.935066	0.998261	1.08796	0.976523
1.52906	2.8298		1.00792	0.985547	1.21027	0.935131	0.998268	1.0881	0.976523
1.52931	2.83158		1.00792	0.98556	1.21101	0.935612	0.998268	1.08823	0.976545
1.53078	2.83334		1.00794	0.985563	1.21193	0.935725	0.998269	1.08837	0.976555
1.53113	2.83505		1.00794	0.985565	1.21194	0.935797	0.99829	1.0885	0.976558
1.53197	2.84891		1.00795	0.985619	1.21203	0.9358	0.998299	1.08907	0.976599
1.53228	2.85363		1.00801	0.985626	1.21381	0.935821	0.998309	1.0891	0.976618
1.53291	2.86031		1.00803	0.985629	1.21431	0.935938	0.998313	1.0898	0.976653
1.53371	2.86125		1.00805	0.985639	1.21447	0.935993	0.998321	1.0901	0.976668
1.53444	2.87079		1.00806	0.985647	1.21462	0.936006	0.998324	1.09048	0.976689
1.53495	2.87274		1.00806	0.985662	1.21483	0.936012	0.998325	1.09082	0.976703
1.535	2.88229		1.00812	0.985669	1.21497	0.936121	0.998327	1.0913	0.976717
1.53527	2.88318		1.00815	0.985687	1.21514	0.936164	0.998334	1.09165	0.976724
1.53621	2.89761		1.00816	0.985694	1.21734	0.936246	0.998344	1.09228	0.976745
1.53624	2.89769		1.0082	0.985747	1.21735	0.93635	0.998351	1.09231	0.976777
1.53628	2.91346		1.0082	0.985778	1.21807	0.936374	0.998352	1.09302	0.976825
1.53706	2.92046		1.00825	0.985788	1.21826	0.936379	0.998359	1.09338	0.97683
1.53796	2.92255		1.00828	0.985826	1.21892	0.936461	0.998362	1.09345	0.976851
1.53802	2.93346		1.0083	0.985829	1.21937	0.936563	0.998371	1.09358	0.976857
1.53839	2.93504		1.00831	0.985866	1.21949	0.936819	0.998371	1.09528	0.976858
1.53906	2.93863		1.00835	0.985881	1.22021	0.936845	0.998383	1.09597	0.976893
1.54199	2.93877		1.00838	0.985905	1.2205	0.937015	0.998385	1.09655	0.976895
1.54379	2.93936		1.00844	0.985913	1.22075	0.937042	0.998408	1.09713	0.976903
1.54451	2.94165		1.00847	0.985919	1.22173	0.937156	0.998412	1.10025	0.976903
1.54451	2.94868		1.00857	0.985919	1.22309	0.937412	0.998413	1.1009	0.976905
1.54532	2.95131		1.00861	0.985926	1.22368	0.937416	0.998414	1.10101	0.976912
1.54551	2.95917		1.00866	0.985933	1.22404	0.93748	0.998419	1.10147	0.976918
1.54551	2.9676		1.00874	0.985942	1.22415	0.937759	0.99842	1.10213	0.976928
1.54611	2.96911		1.00875	0.985953	1.22443	0.937777	0.998447	1.10265	0.976948
1.54619	2.97242		1.00875	0.985956	1.22478	0.937819	0.998451	1.10294	0.976975
1.54843	2.97556		1.00877	0.985984	1.22509	0.938043	0.998453	1.10369	0.976985
1.54994	2.99202		1.00878	0.986029	1.2253	0.938186	0.998462	1.10394	0.97699
1.55021	3.00095		1.00886	0.986045	1.22864	0.938293	0.998483	1.10417	0.976998
1.55168	3.00531		1.00886	0.986049	1.22873	0.938418	0.998487	1.10452	0.977049
1.55263	3.01547		1.00887	0.986057	1.22878	0.938603	0.998491	1.10476	0.977062
1.55419	3.03091		1.0089	0.986076	1.22934	0.93882	0.998492	1.10483	0.97707
1.558	3.03189		1.00893	0.98608	1.23014	0.938962	0.9985	1.10562	0.977084
1.55825	3.03808		1.00896	0.986094	1.23026	0.939017	0.998505	1.10612	0.977095
1.5584	3.06981		1.00909	0.986103	1.23058	0.939084	0.998508	1.10618	0.977099
1.55845	3.07193		1.0091	0.98611	1.23063	0.93958	0.99851	1.1063	0.977101
1.55866	3.07285		1.00911	0.986118	1.23118	0.939642	0.998539	1.1069	0.977104
1.56205	3.07861		1.00914	0.986133	1.23152	0.939808	0.99854	1.10732	0.977117
1.56286	3.09047		1.00915	0.986138	1.2319	0.939878	0.998547	1.10743	0.977119
1.56287	3.09262		1.00918	0.986143	1.23197	0.939909	0.998553	1.1082	0.977125
1.56295	3.09767		1.00918	0.986176	1.23201	0.939969	0.998557	1.10884	0.977135
1.56519	3.10021		1.00919	0.986195	1.23271	0.940021	0.998567	1.11001	0.977139
1.56535	3.11263		1.0092	0.98621	1.2341	0.940049	0.99857	1.1111	0.977158
1.56603	3.11592		1.0092	0.986215	1.23536	0.940262	0.998571	1.11112	0.977163
1.56679	3.12308		1.00927	0.98625	1.23613	0.940301	0.99858	1.11145	0.977189
1.56744	3.12675		1.0093	0.986252	1.23655	0.940367	0.99858	1.11233	0.977194
1.5687	3.13551		1.0093	0.986258	1.23876	0.940395	0.998591	1.11237	0.977209
1.56883	3.1604		1.00932	0.986266	1.23914	0.940581	0.998591	1.11262	0.977213
1.56963	3.17336		1.00946	0.986279	1.23959	0.940585	0.998618	1.11329	0.977244
1.57132	3.17862		1.00946	0.986283	1.24218	0.940595	0.998622	1.11339	0.977292
1.57208	3.18107		1.0096	0.986288	1.24364	0.940674	0.998633	1.11358	0.977316
1.57221	3.18121		1.0096	0.986326	1.24472	0.940692	0.998634	1.11403	0.977325
1.57228	3.20683		1.00964	0.986335	1.24506	0.940709	0.998638	1.11442	0.977346
1.57233	3.2088		1.00972	0.986351	1.24547	0.940806	0.998665	1.11475	0.97735
1.57452	3.21537		1.00973	0.986357	1.2461	0.94096	0.998669	1.11483	0.977386
1.57479	3.24023		1.00975	0.986374	1.2464	0.941124	0.998685	1.11499	0.977435
1.57516	3.25852		1.00975	0.986411	1.24811	0.941216	0.998702	1.11525	0.97744
1.57631	3.25887		1.00975	0.986423	1.24843	0.94127	0.998704	1.11589	0.977454
1.57639	3.26266		1.00984	0.986459	1.24928	0.941422	0.998729	1.11592	0.977464
1.57964	3.2638		1.00988	0.986489	1.24931	0.941436	0.99873	1.116	0.977481
1.58112	3.26714		1.00994	0.986512	1.24989	0.941667	0.99873	1.11605	0.977486
1.5825	3.28047		1.00994	0.986516	1.25033	0.941964	0.998743	1.11605	0.977488
1.58291	3.28508		1.00999	0.986517	1.25064	0.942139	0.998745	1.11699	0.977513
1.58355	3.2954		1.01	0.986519	1.25107	0.942153	0.99875	1.11721	0.97753
1.58391	3.30025		1.01001	0.986524	1.25124	0.94221	0.998753	1.12004	0.977556
1.58611	3.30509		1.01011	0.986529	1.25129	0.942214	0.998762	1.12099	0.977557
1.58617	3.30667		1.01015	0.986546	1.25176	0.942804	0.998763	1.12137	0.977558
1.58659	3.31081		1.01022	0.98656	1.25213	0.942844	0.998765	1.1216	0.977561
1.58699	3.31158		1.01025	0.986573	1.25224	0.942947	0.998769	1.1216	0.977566
1.58747	3.32687		1.0103	0.986603	1.25302	0.943397	0.998782	1.1219	0.977604
1.58796	3.3501		1.01032	0.986604	1.25328	0.943449	0.998783	1.12262	0.977608
1.58878	3.36876		1.01035	0.986606	1.2552	0.943453	0.998788	1.12325	0.977615
1.58934	3.36877		1.0104	0.986644	1.25587	0.943655	0.998795	1.12346	0.977635
1.58955	3.37021		1.01041	0.986664	1.25714	0.943716	0.998798	1.12353	0.977639
1.59063	3.43091		1.01041	0.986682	1.25787	0.943777	0.998799	1.1238	0.977663
1.59145			1.01045	0.986683	1.25829	0.943782	0.998804	1.12427	0.977666
1.59278			1.01047	0.98672	1.26014	0.943877	0.998805	1.12486	0.977696
1.59362			1.01061	0.986752	1.26068	0.943955	0.998816	1.12518	0.9777
1.5938			1.01072	0.986779	1.26167	0.944077	0.998824	1.12532	0.977707
1.59431			1.01081	0.986816	1.26325	0.944089	0.998831	1.12611	0.977716
1.59553			1.01082	0.986911	1.26372	0.944212	0.998842	1.12668	0.977724
1.59738			1.01091	0.986922	1.26381	0.944234	0.998851	1.12678	0.977733
1.59837			1.01091	0.986934	1.26461	0.944333	0.998866	1.12705	0.977742
1.59855			1.01092	0.986947	1.26504	0.944395	0.99887	1.12724	0.977745
1.59893			1.011	0.987004	1.268	0.9444	0.99888	1.12777	0.977758
1.6006			1.01107	0.987038	1.26873	0.944406	0.998905	1.12845	0.97776
1.60092			1.01109	0.987092	1.27112	0.944722	0.998909	1.12901	0.977779
1.60174			1.0111	0.987106	1.27162	0.945087	0.998915	1.12971	0.977782
1.60206			1.01112	0.987128	1.27256	0.945089	0.998925	1.12984	0.977782
1.60372			1.01113	0.987139	1.27432	0.945175	0.99893	1.13041	0.977785
1.60593			1.01118	0.98715	1.27591	0.945256	0.998943	1.1309	0.97779
1.60693			1.0112	0.987186	1.27637	0.945308	0.998944	1.13095	0.977805
1.60762			1.01121	0.987198	1.27768	0.945444	0.998948	1.13103	0.977813
1.60879			1.01127	0.987221	1.27937	0.945546	0.998961	1.13132	0.977816
1.60993			1.01128	0.987252	1.28238	0.945593	0.998966	1.13159	0.97782
1.61006			1.01131	0.987265	1.28244	0.94562	0.998967	1.13184	0.977843
1.61036			1.01133	0.987309	1.28601	0.945678	0.998968	1.13251	0.977853
1.61106			1.01134	0.987331	1.2884	0.945682	0.998983	1.13335	0.977868
1.61138			1.01135	0.987367	1.28841	0.945781	0.99899	1.13339	0.977894
1.61202			1.01137	0.987397	1.28896	0.945781	0.999006	1.13407	0.977908
1.61218			1.01148	0.987399	1.28975	0.945812	0.999006	1.13419	0.977957
1.61351			1.01149	0.9874	1.29229	0.945991	0.99902	1.13456	0.97797
1.61522			1.01151	0.987402	1.29329	0.946061	0.999034	1.13504	0.977986
1.61561			1.01151	0.987412	1.29396	0.946066	0.999061	1.13546	0.977987
1.61577			1.01152	0.987422	1.29433	0.94608	0.999068	1.13606	0.978001
1.61657			1.01177	0.987435	1.29442	0.946144	0.999071	1.13618	0.978014
1.61747			1.01183	0.987449	1.29447	0.946157	0.999072	1.13634	0.978055
1.61822			1.01185	0.987483	1.29744	0.946295	0.999074	1.13647	0.978092
1.6195			1.01196	0.987555	1.29915	0.94644	0.999094	1.1365	0.978103
1.61992			1.01201	0.987575	1.29966	0.946479	0.999094	1.1367	0.978107
1.62004			1.01208	0.987577	1.3001	0.9465	0.999095	1.13711	0.97815
1.62018			1.01209	0.987591	1.30021	0.946624	0.999105	1.1376	0.978151
1.6217			1.0121	0.987592	1.30046	0.946705	0.999108	1.13761	0.978166
1.62183			1.01214	0.987626	1.30119	0.946721	0.999114	1.13774	0.978169
1.62242			1.01218	0.987629	1.3013	0.94676	0.999117	1.13872	0.978179
1.62331			1.0122	0.987631	1.30173	0.946946	0.999118	1.13912	0.97818
1.62425			1.01224	0.987642	1.30257	0.947059	0.99912	1.13978	0.978186
1.62443			1.01232	0.987653	1.30276	0.947081	0.999127	1.14002	0.978225
1.62603			1.01233	0.98766	1.30281	0.947169	0.99913	1.1402	0.978228
1.6264			1.01235	0.987664	1.30326	0.947202	0.999139	1.14097	0.978248
1.62761			1.01239	0.987667	1.30373	0.947209	0.999139	1.14199	0.978262
1.62839			1.01248	0.987678	1.30473	0.947357	0.99914	1.14224	0.97827
1.63001			1.01252	0.987682	1.30487	0.947404	0.999142	1.14251	0.97827
1.63137			1.01256	0.987737	1.30489	0.947534	0.999142	1.14251	0.978298
1.63322			1.01258	0.987737	1.30548	0.94755	0.999146	1.14271	0.978303
1.63369			1.0128	0.98774	1.30591	0.947731	0.999147	1.14326	0.978342
1.63419			1.01286	0.987751	1.30669	0.947777	0.999162	1.14352	0.978356
1.63508			1.01288	0.987752	1.3067	0.947788	0.999163	1.14363	0.978357
1.63528			1.01292	0.987786	1.30741	0.947849	0.999163	1.14372	0.978393
1.63781			1.013	0.987823	1.30796	0.948031	0.999167	1.14393	0.978407
1.63797			1.01301	0.987872	1.30825	0.948032	0.999179	1.14439	0.978416
1.63853			1.01305	0.987885	1.30947	0.948033	0.999185	1.14571	0.978417
1.63864			1.01315	0.987909	1.30972	0.948083	0.999186	1.14577	0.978429
1.63903			1.01321	0.987909	1.31041	0.948122	0.999203	1.14649	0.978439
1.6392			1.01322	0.987931	1.31046	0.948246	0.999206	1.14701	0.978451
1.64115			1.01331	0.987941	1.31094	0.948293	0.999214	1.14718	0.978466
1.64115			1.01335	0.987947	1.31116	0.948355	0.999223	1.14723	0.978494
1.64154			1.01347	0.987985	1.31233	0.948685	0.99925	1.14758	0.978502
1.6424			1.01353	0.988021	1.31246	0.948685	0.99925	1.14765	0.978508
1.64294			1.01355	0.988034	1.31274	0.948687	0.999258	1.14895	0.978512
1.64316			1.01358	0.988036	1.3136	0.949082	0.999265	1.14901	0.97854
1.64374			1.01359	0.988064	1.31426	0.949114	0.999267	1.14901	0.978551
1.64388			1.0136	0.988095	1.31453	0.949117	0.999275	1.14928	0.978577
1.64405			1.01367	0.988152	1.31528	0.949156	0.999281	1.1495	0.978585
1.64436			1.0138	0.988152	1.31619	0.949237	0.999285	1.1496	0.978607
1.64451			1.01383	0.988165	1.31779	0.949237	0.9993	1.15017	0.97862
1.6475			1.01389	0.988174	1.31849	0.94932	0.9993	1.15061	0.978655
1.64816			1.01391	0.98818	1.31873	0.949416	0.99932	1.15131	0.978665
1.64984			1.01392	0.988224	1.31946	0.949502	0.999321	1.15173	0.978673
1.64988			1.01393	0.988238	1.32046	0.949633	0.999328	1.15294	0.978676
1.65566			1.01395	0.98824	1.3219	0.949683	0.999334	1.15297	0.978702
1.6571			1.01396	0.988244	1.322	0.949822	0.999337	1.15318	0.978717
1.65779			1.01397	0.988262	1.32323	0.949979	0.999348	1.15339	0.978736
1.65841			1.01406	0.988273	1.32405	0.950151	0.999356	1.15415	0.978769
1.65883			1.01428	0.988304	1.32492	0.950306	0.999361	1.15416	0.978784
1.65941			1.01431	0.98833	1.326	0.950504	0.999374	1.15492	0.978794
1.66044			1.01438	0.988363	1.32747	0.950538	0.999374	1.15499	0.9788
1.66172			1.01456	0.988421	1.33025	0.950561	0.999375	1.15503	0.978862
1.66334			1.01459	0.988423	1.33045	0.950653	0.999391	1.15522	0.97887
1.66414			1.0146	0.988425	1.33048	0.950853	0.999396	1.15548	0.978879
1.66436			1.0146	0.98846	1.33077	0.950871	0.999421	1.15551	0.978914
1.66641			1.01462	0.988477	1.33078	0.950943	0.999435	1.15581	0.978942
1.66785			1.01476	0.988484	1.33259	0.95102	0.999448	1.15654	0.978957
1.66994			1.01484	0.988509	1.33312	0.951217	0.999459	1.15659	0.978975
1.67006			1.01502	0.988521	1.33318	0.951217	0.999461	1.15675	0.979013
1.67047			1.01539	0.988547	1.33379	0.95123	0.999462	1.15779	0.979044
1.67113			1.01547	0.988549	1.33409	0.951247	0.999465	1.15791	0.979051
1.67138			1.0155	0.988582	1.33493	0.951396	0.999472	1.15867	0.979073
1.67201			1.01551	0.988582	1.33495	0.951553	0.999473	1.15904	0.979078
1.67261			1.01557	0.988586	1.33537	0.95161	0.999486	1.15925	0.979088
1.67263			1.01566	0.988588	1.3358	0.951633	0.999488	1.15977	0.979101
1.67292			1.01579	0.988626	1.3359	0.951639	0.999492	1.15983	0.979129
1.67293			1.01585	0.988629	1.33681	0.951803	0.999498	1.16084	0.979132
1.67326			1.01586	0.988643	1.33707	0.951868	0.999504	1.16108	0.979192
1.67344			1.01586	0.988659	1.3372	0.95192	0.999519	1.16116	0.979201
1.67415			1.01601	0.988685	1.33725	0.951985	0.999527	1.16128	0.979204
1.6743			1.01632	0.988689	1.33784	0.952105	0.999546	1.16158	0.979219
1.67475			1.01634	0.98869	1.33811	0.952148	0.999554	1.16175	0.979229
1.67499			1.01676	0.988692	1.33968	0.95215	0.999556	1.16211	0.979233
1.67565			1.0168	0.988698	1.34016	0.952189	0.999559	1.16224	0.979249
1.68061			1.01683	0.988727	1.34069	0.952221	0.999561	1.16258	0.97927
1.68491			1.01686	0.988741	1.34348	0.952244	0.999565	1.163	0.979271
1.68503			1.01692	0.988742	1.34445	0.952297	0.999572	1.16308	0.979276
1.68568			1.01709	0.988763	1.34571	0.952356	0.999582	1.16313	0.979281
1.68764			1.0171	0.988769	1.34712	0.952368	0.999583	1.1639	0.979311
1.68854			1.01715	0.988773	1.34744	0.952533	0.999588	1.16429	0.979313
1.68883			1.01718	0.988781	1.34832	0.952538	0.999603	1.1644	0.979325
1.69122			1.01728	0.988815	1.34837	0.952545	0.999631	1.1656	0.979329
1.69187			1.01755	0.988816	1.34891	0.952557	0.999638	1.16584	0.979331
1.69286			1.01767	0.988833	1.34913	0.952581	0.999652	1.16598	0.979349
1.69358			1.01774	0.988884	1.34979	0.952694	0.999654	1.16644	0.979353
1.69579			1.01805	0.988887	1.35116	0.952813	0.999654	1.1666	0.979387
1.6969			1.01813	0.988892	1.35116	0.952838	0.999676	1.16723	0.97941
1.69756			1.01818	0.988924	1.35376	0.952846	0.999688	1.16766	0.979521
1.69869			1.01818	0.988926	1.35578	0.952964	0.999706	1.16784	0.979544
1.69883			1.01826	0.988927	1.35644	0.953164	0.999712	1.16921	0.979567
1.70158			1.01864	0.98893	1.35713	0.953203	0.999713	1.17	0.97957
1.70338			1.01877	0.988946	1.35938	0.953205	0.999723	1.17014	0.979573
1.70351			1.01901	0.988952	1.35959	0.953268	0.999724	1.1714	0.979591
1.70426			1.01906	0.988954	1.35995	0.953658	0.999726	1.17177	0.979599
1.7052			1.01911	0.98896	1.36111	0.953726	0.999731	1.17236	0.979631
1.70696			1.01912	0.988969	1.3621	0.953789	0.999748	1.17306	0.97966
1.70815			1.01915	0.988978	1.36234	0.953797	0.999757	1.17312	0.979666
1.70956			1.01917	0.988984	1.36317	0.953964	0.999759	1.17325	0.979668
1.7096			1.01927	0.98899	1.36358	0.954021	0.999763	1.17335	0.979669
1.71168			1.01945	0.988996	1.36451	0.954263	0.999771	1.17418	0.979671
1.71197			1.01952	0.988998	1.36457	0.954426	0.999775	1.17443	0.979675
1.7129			1.01953	0.989011	1.36476	0.954493	0.999775	1.17501	0.979681
1.7137			1.01971	0.989035	1.36539	0.954707	0.999794	1.17565	0.979681
1.71562			1.01973	0.989092	1.36746	0.954769	0.999797	1.17573	0.97969
1.71585			1.01997	0.989122	1.36767	0.95507	0.999841	1.1761	0.97974
1.71637			1.02	0.989125	1.36974	0.9552	0.999854	1.17612	0.979756
1.71645			1.02023	0.98914	1.37062	0.955343	0.999861	1.1762	0.979771
1.71733			1.02042	0.989153	1.37099	0.955382	0.999861	1.17664	0.979778
1.71742			1.02045	0.989171	1.37127	0.955413	0.999866	1.17736	0.979803
1.71796			1.02054	0.989186	1.37159	0.955423	0.999867	1.17781	0.979809
1.72035			1.02075	0.989198	1.37184	0.955514	0.999869	1.1793	0.979811
1.72261			1.02097	0.989216	1.37286	0.955585	0.99987	1.1815	0.979811
1.72318			1.02111	0.989223	1.37396	0.955702	0.999891	1.18162	0.979815
1.72499			1.02125	0.989225	1.37739	0.955723	0.999892	1.18234	0.979825
1.72785			1.02148	0.989231	1.37946	0.955839	0.9999	1.18506	0.979836
1.72797			1.02157	0.989269	1.38079	0.956147	0.999905	1.18511	0.979876
1.729			1.02168	0.989276	1.38093	0.956374	0.999908	1.18523	0.979878
1.72904			1.02188	0.989283	1.38126	0.956376	0.999913	1.18528	0.979884
1.73018			1.02188	0.989286	1.38158	0.956408	0.999935	1.1857	0.979938
1.73048			1.02193	0.989295	1.38186	0.956637	0.999945	1.18605	0.979956
1.73105			1.02228	0.98935	1.38248	0.956701	0.999961	1.18725	0.979957
1.73113			1.0223	0.989356	1.38348	0.956856	0.999972	1.18727	0.979959
1.73268			1.02236	0.989359	1.38525	0.95688	0.999978	1.18728	0.97997
1.73286			1.02254	0.989371	1.38583	0.956887	0.99998	1.18845	0.979998
1.73328			1.02266	0.989373	1.38746	0.956996	0.999985	1.18868	0.979999
1.73404			1.02279	0.989382	1.38801	0.957158	0.999987	1.18873	0.980039
1.73571			1.02279	0.989398	1.38862	0.957221	0.999989	1.1889	0.980043
1.7373			1.0231	0.989413	1.38885	0.95726	1.00001	1.18929	0.980065
1.73788			1.0233	0.989417	1.38935	0.957348	1.00003	1.18933	0.980069
1.7384			1.02363	0.989421	1.38946	0.957502	1.00004	1.18936	0.980091
1.73929			1.02369	0.989431	1.38983	0.957524	1.00006	1.18938	0.980097
1.73958			1.02372	0.989443	1.39026	0.957694	1.00006	1.18945	0.980109
1.74239			1.02378	0.98946	1.39218	0.957697	1.00007	1.19067	0.980122
1.7439			1.02398	0.989469	1.39374	0.957711	1.00009	1.19079	0.98013
1.74486			1.02428	0.989507	1.39453	0.957904	1.00009	1.19083	0.980142
1.74489			1.02441	0.989535	1.39477	0.957905	1.00011	1.19098	0.980143
1.74502			1.02475	0.989567	1.39558	0.957934	1.00012	1.19222	0.980156
1.746			1.02482	0.989617	1.39916	0.957976	1.00013	1.19275	0.980161
1.74614			1.02539	0.989639	1.39937	0.958014	1.00014	1.19344	0.980234
1.74695			1.02653	0.989679	1.40109	0.958032	1.00016	1.19376	0.980259
1.74716			1.02655	0.989699	1.40293	0.958072	1.00017	1.194	0.980261
1.74799			1.02657	0.989715	1.40296	0.958106	1.00017	1.19588	0.98032
1.74919			1.02664	0.989738	1.4031	0.958285	1.00017	1.19607	0.980322
1.74932			1.02703	0.989751	1.405	0.95846	1.00018	1.19675	0.980339
1.74947			1.02741	0.989759	1.40624	0.95867	1.00018	1.19682	0.980375
1.75053			1.02743	0.989774	1.40762	0.958742	1.00018	1.19853	0.980407
1.75095			1.02816	0.98985	1.40902	0.958753	1.00018	1.19897	0.980421
1.75211			1.02819	0.989915	1.41025	0.958787	1.00019	1.20005	0.980429
1.75365			1.0285	0.989921	1.41195	0.958908	1.00019	1.20026	0.980444
1.75417			1.0286	0.989943	1.41242	0.958935	1.00019	1.20042	0.980444
1.75431			1.0286	0.989946	1.41335	0.958945	1.00019	1.20068	0.980483
1.75501			1.02906	0.989968	1.41735	0.958998	1.0002	1.20116	0.980492
1.75551			1.02939	0.989971	1.41847	0.959345	1.0002	1.20249	0.980493
1.75698			1.02952	0.989988	1.41938	0.959763	1.0002	1.20301	0.980503
1.75721			1.02954	0.990012	1.42088	0.959812	1.00021	1.20313	0.980523
1.75729			1.02975	0.990036	1.42113	0.95984	1.00021	1.20375	0.980553
1.7579			1.02991	0.990041	1.42236	0.959916	1.00022	1.20646	0.980565
1.76038			1.03012	0.990048	1.425	0.959942	1.00024	1.20828	0.980566
1.76041			1.03014	0.990069	1.42608	0.960091	1.00025	1.20931	0.980569
1.7621			1.03019	0.99008	1.42619	0.96026	1.00025	1.20965	0.980578
1.76312			1.0304	0.990094	1.42637	0.960293	1.00026	1.20988	0.980581
1.76443			1.0304	0.990096	1.4265	0.960337	1.00026	1.21033	0.98059
1.76654			1.03091	0.990111	1.43031	0.960343	1.00028	1.21067	0.980603
1.76686			1.03197	0.990143	1.43386	0.960344	1.00028	1.21072	0.980603
1.76983			1.03223	0.990154	1.43423	0.960409	1.00028	1.21092	0.980639
1.77338			1.03228	0.990173	1.43546	0.960554	1.00028	1.21138	0.980647
1.77486			1.03258	0.990177	1.43652	0.960599	1.00032	1.21216	0.98067
1.777			1.03263	0.990177	1.43934	0.960658	1.00033	1.2129	0.980715
1.77879			1.03314	0.990267	1.44129	0.960838	1.00033	1.21338	0.980734
1.77963			1.03363	0.990274	1.44198	0.960931	1.00034	1.21373	0.980744
1.78102			1.03365	0.990304	1.44335	0.961066	1.00035	1.21378	0.980753
1.78426			1.03384	0.990323	1.44516	0.961173	1.00036	1.21384	0.980768
1.78552			1.03411	0.990355	1.44542	0.961254	1.00036	1.21399	0.980771
1.78621			1.03415	0.99036	1.44753	0.961296	1.00037	1.21405	0.980788
1.78632			1.03431	0.990373	1.4487	0.961362	1.00037	1.21416	0.980806
1.78641			1.03447	0.990409	1.44887	0.961407	1.00038	1.21568	0.980812
1.78681			1.03466	0.990425	1.44909	0.961474	1.00039	1.2159	0.98082
1.78761			1.03475	0.990425	1.45159	0.961546	1.0004	1.21609	0.980822
1.78987			1.03516	0.990429	1.45193	0.961561	1.0004	1.21669	0.98084
1.79043			1.03529	0.990449	1.45312	0.961561	1.00042	1.2176	0.980852
1.7928			1.03549	0.990466	1.45482	0.961575	1.00042	1.21804	0.980862
1.79346			1.03558	0.99047	1.45579	0.961621	1.00042	1.21858	0.980862
1.79413			1.03563	0.990527	1.45591	0.961646	1.00043	1.2191	0.980897
1.79479			1.03588	0.990529	1.45675	0.961671	1.00044	1.21912	0.980913
1.79711			1.03596	0.990531	1.46037	0.961682	1.00046	1.21935	0.980921
1.79719			1.03597	0.99054	1.4616	0.961719	1.00046	1.21963	0.980938
1.79721			1.03625	0.990561	1.46295	0.961787	1.00047	1.21989	0.980965
1.7977			1.0365	0.990566	1.46326	0.96184	1.00047	1.22038	0.980973
1.79873			1.03676	0.990584	1.46372	0.961875	1.00048	1.22223	0.980989
1.80045			1.03695	0.990651	1.46377	0.961889	1.00049	1.22237	0.981027
1.80154			1.03698	0.990658	1.46447	0.961964	1.00049	1.22266	0.981044
1.80193			1.03698	0.990669	1.46522	0.962051	1.00049	1.22353	0.981072
1.80852			1.03715	0.990673	1.46565	0.962132	1.00054	1.22387	0.981078
1.80871			1.03741	0.990675	1.46639	0.962189	1.00054	1.22397	0.981079
1.80872			1.03774	0.990678	1.46824	0.962316	1.00055	1.22403	0.981082
1.8106			1.03781	0.990772	1.46846	0.962474	1.00056	1.22476	0.981096
1.81183			1.03823	0.990787	1.4712	0.962574	1.00056	1.22532	0.981098
1.8119			1.03825	0.99084	1.47127	0.962715	1.00057	1.22542	0.98111
1.81343			1.03832	0.990847	1.47127	0.962747	1.00057	1.22611	0.981114
1.81502			1.03937	0.99086	1.47555	0.962759	1.00057	1.22615	0.981118
1.81515			1.03953	0.990869	1.47592	0.962796	1.00058	1.22659	0.981131
1.81543			1.03985	0.99087	1.47643	0.96285	1.00058	1.22677	0.981138
1.81662			1.04003	0.990874	1.47796	0.963022	1.00059	1.22681	0.981141
1.8224			1.04038	0.990875	1.47859	0.963026	1.00059	1.22684	0.981153
1.82292			1.0405	0.990902	1.47868	0.963035	1.0006	1.22685	0.981159
1.82339			1.04206	0.990905	1.47913	0.963169	1.0006	1.22698	0.981169
1.82391			1.04291	0.990926	1.47974	0.963271	1.00062	1.2276	0.981209
1.82398			1.04364	0.990935	1.483	0.963304	1.00062	1.2277	0.981215
1.82423			1.04377	0.990959	1.48336	0.963412	1.00063	1.22782	0.981215
1.82458			1.04409	0.990996	1.48375	0.96342	1.00063	1.2282	0.981225
1.82526			1.04467	0.991045	1.48517	0.963562	1.00063	1.22828	0.981231
1.82741			1.04497	0.991059	1.48523	0.963608	1.00064	1.22852	0.981238
1.83007			1.04528	0.991064	1.48553	0.963698	1.00064	1.22917	0.981252
1.83226			1.04587	0.991068	1.48687	0.963734	1.00066	1.22998	0.981256
1.8373			1.04619	0.991088	1.48691	0.963847	1.00071	1.2301	0.981292
1.83775			1.0467	0.991115	1.48732	0.963976	1.00072	1.23022	0.981292
1.83816			1.04726	0.991136	1.48997	0.963998	1.00073	1.23098	0.981296
1.83864			1.04786	0.991147	1.4922	0.964371	1.00073	1.23134	0.981313
1.84024			1.04871	0.991158	1.49237	0.964412	1.00075	1.23327	0.981325
1.84027			1.0489	0.991173	1.4932	0.96466	1.00076	1.23451	0.981331
[truncated: 2,720 more rows]

## Sheet: Methylation (4B-C)
Male					Female
Blank	[Low] PS-NPs	[High] PS-NPs	[Low] PS-NPs	[High] PS-NPs	Blank	[Low] PS-NPs	[High] PS-NPs	[Low] PS-NPs	[High] PS-NPs
0.569223	0.584845	0.5759	0.569313	0.706436	0.598298	0.547087	0.619532	0.565396	0.620898
0.587364	0.588769	0.606157	0.574922	0.718201	0.600968	0.59234	0.694852	0.596336	0.64295
0.626187	0.594172	0.625094	0.590117	0.72576	0.624001	0.597339	0.719202	0.597567	0.664088
0.631185	0.626489	0.634861	0.606089	0.726077	0.62502	0.618887	0.719609	0.598441	0.698363
0.63196	0.638213	0.647678	0.606456	0.726486	0.625568	0.624065	0.732611	0.603264	0.7082
0.633066	0.642651	0.650405	0.608529	0.727015	0.62664	0.626794	0.755242	0.618955	0.712146
0.642262	0.644207	0.654451	0.612724	0.731822	0.636088	0.628912	0.75563	0.62158	0.715055
0.643263	0.64642	0.66256	0.613081	0.73378	0.641731	0.6467	0.757034	0.627887	0.731828
0.646101	0.647766	0.669043	0.620615	0.734627	0.642094	0.651947	0.761011	0.634937	0.740801
0.64738	0.65949	0.669161	0.621316	0.740182	0.64497	0.659126	0.761792	0.63536	0.744682
0.656216	0.661165	0.676849	0.621847	0.745735	0.653255	0.666865	0.7626	0.637178	0.748802
0.657114	0.663637	0.679284	0.62383	0.746641	0.657665	0.668787	0.779446	0.638095	0.751707
0.661335	0.671981	0.680342	0.624382	0.750427	0.667357	0.677359	0.785863	0.643938	0.757063
0.661461	0.672066	0.683288	0.624671	0.75287	0.670938	0.684013	0.794998	0.653094	0.757809
0.663837	0.676231	0.684034	0.62834	0.760668	0.672765	0.684471	0.796652	0.654128	0.758736
0.671817	0.677218	0.688335	0.631802	0.76089	0.67514	0.688031	0.797349	0.656064	0.760565
0.675212	0.677654	0.691667	0.637218	0.765111	0.686487	0.689277	0.80175	0.659836	0.765245
0.675606	0.680513	0.691755	0.640177	0.765857	0.687255	0.690801	0.808856	0.664566	0.76949
0.684593	0.690217	0.694746	0.643777	0.766107	0.68841	0.690995	0.80895	0.665442	0.778877
0.688471	0.692712	0.697285	0.644851	0.77231	0.689831	0.696443	0.810835	0.666658	0.782705
0.68949	0.6966	0.697979	0.6465	0.775363	0.691648	0.697011	0.812977	0.667696	0.785547
0.690028	0.699509	0.697998	0.648122	0.77573	0.695588	0.699811	0.822584	0.675902	0.785903
0.696987	0.703806	0.699626	0.648395	0.77729	0.69984	0.701843	0.82499	0.676079	0.787243
0.697847	0.706115	0.70012	0.648909	0.782148	0.699943	0.713227	0.828068	0.683409	0.794707
0.699671	0.708692	0.700528	0.649122	0.783686	0.700147	0.714024	0.831675	0.686033	0.796054
0.699706	0.710496	0.702255	0.649143	0.786171	0.701199	0.714246	0.835395	0.695391	0.797252
0.701567	0.713586	0.702849	0.649922	0.788018	0.703048	0.721187	0.836061	0.695894	0.797503
0.712156	0.713774	0.704768	0.650405	0.788626	0.703217	0.724163	0.836434	0.69751	0.798196
0.712466	0.715011	0.704959	0.654768	0.793263	0.70684	0.72714	0.83918	0.700107	0.802599
0.712623	0.715089	0.706477	0.655139	0.795108	0.707888	0.728237	0.840284	0.714807	0.803252
0.715057	0.71809	0.707991	0.655812	0.79526	0.708332	0.733003	0.842899	0.721232	0.80598
0.717405	0.719788	0.709822	0.65678	0.795998	0.711608	0.733959	0.845047	0.721542	0.807052
0.722822	0.725626	0.712573	0.657116	0.800785	0.713579	0.734807	0.845542	0.72589	0.807355
0.722835	0.725924	0.713039	0.659743	0.802127	0.713744	0.735024	0.845633	0.725957	0.809165
0.724866	0.726566	0.715797	0.66033	0.802365	0.713832	0.736937	0.846041	0.728317	0.809659
0.729301	0.727075	0.716987	0.660493	0.80392	0.714309	0.737937	0.847681	0.729461	0.80994
0.731797	0.731928	0.718257	0.663513	0.804138	0.719842	0.738595	0.849251	0.729517	0.810225
0.733173	0.735544	0.718278	0.664947	0.805094	0.722551	0.738766	0.849308	0.730298	0.811738
0.73766	0.735588	0.719604	0.667186	0.808647	0.725369	0.739421	0.849785	0.730581	0.812082
0.740052	0.736763	0.719905	0.667327	0.81006	0.7281	0.741376	0.852567	0.730787	0.812115
0.741978	0.737099	0.720505	0.668091	0.81179	0.728757	0.745216	0.853677	0.730799	0.813908
0.744875	0.739352	0.720887	0.66858	0.812496	0.730196	0.746972	0.855141	0.73592	0.813953
0.745183	0.74089	0.72283	0.67023	0.814185	0.730998	0.748952	0.855279	0.738245	0.817673
0.753203	0.7416	0.724014	0.67089	0.814705	0.731316	0.749991	0.855402	0.738652	0.817824
0.754161	0.742861	0.725398	0.672376	0.814728	0.7336	0.750573	0.857263	0.739621	0.819877
0.754231	0.742874	0.726265	0.673295	0.817141	0.734283	0.751289	0.857771	0.740026	0.822812
0.754772	0.746201	0.727055	0.673994	0.818535	0.734361	0.752775	0.857771	0.742139	0.823766
0.754977	0.747915	0.727365	0.674134	0.819315	0.735823	0.757742	0.858572	0.744629	0.825632
0.75596	0.748346	0.727863	0.67519	0.819392	0.736757	0.757841	0.858624	0.745309	0.829256
0.757645	0.749523	0.728948	0.676209	0.819443	0.738572	0.75892	0.860877	0.74583	0.829261
0.759774	0.749837	0.729157	0.676441	0.821064	0.739695	0.761111	0.861796	0.746252	0.829716
0.761523	0.751688	0.729195	0.677507	0.821733	0.739712	0.761383	0.863213	0.746597	0.829798
0.762011	0.752021	0.729384	0.677754	0.821804	0.742518	0.763406	0.863655	0.749632	0.829855
0.762426	0.753342	0.731006	0.678054	0.822389	0.74476	0.763444	0.864793	0.749979	0.831492
0.762904	0.753475	0.732058	0.67837	0.822638	0.745138	0.763498	0.867279	0.75065	0.832619
0.765479	0.753715	0.732442	0.679542	0.824106	0.745403	0.763853	0.867742	0.750672	0.834181
0.767376	0.755026	0.732469	0.679689	0.824295	0.745513	0.763905	0.868028	0.754608	0.836105
0.768714	0.75633	0.736725	0.679822	0.824451	0.745554	0.765167	0.868141	0.756206	0.836914
0.769818	0.757397	0.740448	0.680754	0.825735	0.7461	0.765773	0.868519	0.758171	0.837076
0.76991	0.757581	0.742834	0.681577	0.826202	0.748835	0.768427	0.868585	0.759853	0.837839
0.770041	0.758542	0.743285	0.682215	0.826425	0.749193	0.768607	0.869177	0.761274	0.838961
0.771384	0.75928	0.746796	0.682774	0.826829	0.749857	0.768717	0.869424	0.763567	0.839265
0.771853	0.760016	0.746816	0.68291	0.827137	0.75147	0.768904	0.871919	0.764892	0.840836
0.7728	0.760397	0.747251	0.685089	0.827142	0.751478	0.768992	0.871996	0.76732	0.842269
0.773217	0.761055	0.747844	0.685194	0.828188	0.751545	0.769299	0.871999	0.767464	0.84324
0.773384	0.76209	0.747952	0.685408	0.830062	0.753453	0.769629	0.872321	0.767606	0.843405
0.774235	0.76223	0.751216	0.685478	0.830213	0.754698	0.771259	0.872531	0.768838	0.843462
0.774283	0.763064	0.752245	0.685524	0.83049	0.75475	0.771367	0.873532	0.770501	0.843521
0.774363	0.763716	0.752566	0.685604	0.831205	0.755018	0.77231	0.873664	0.772625	0.843953
0.775999	0.76541	0.75465	0.686119	0.83212	0.758347	0.772343	0.874018	0.773407	0.844771
0.77738	0.766207	0.754721	0.686354	0.832333	0.759858	0.772666	0.874385	0.773833	0.845207
0.780394	0.766472	0.7548	0.686796	0.832493	0.760531	0.772887	0.874596	0.774281	0.846904
0.780846	0.767551	0.755193	0.686841	0.832802	0.762697	0.773491	0.874871	0.77429	0.847494
0.780975	0.768914	0.757833	0.687069	0.834081	0.764339	0.775661	0.875556	0.77523	0.847585
0.782436	0.769874	0.758857	0.688635	0.835003	0.764692	0.776205	0.877768	0.775496	0.847987
0.783065	0.770113	0.760264	0.68873	0.835092	0.765019	0.776299	0.878422	0.775843	0.848114
0.783469	0.770706	0.760847	0.689471	0.835713	0.765128	0.776323	0.878734	0.779785	0.848459
0.783796	0.771816	0.760922	0.690334	0.83592	0.766013	0.777755	0.879231	0.78029	0.849898
0.783989	0.772223	0.761284	0.690682	0.836188	0.766113	0.778055	0.879792	0.780327	0.849978
0.784717	0.772485	0.761543	0.690845	0.836975	0.767623	0.779	0.879874	0.781563	0.850011
0.785555	0.772846	0.761547	0.691027	0.837058	0.768097	0.779064	0.88106	0.783567	0.85017
0.786708	0.773218	0.762417	0.691083	0.837267	0.76868	0.779157	0.881441	0.788078	0.851027
0.78713	0.775025	0.762807	0.691525	0.837284	0.768993	0.779935	0.882276	0.789033	0.851346
0.791617	0.775167	0.76308	0.692279	0.837392	0.769291	0.781775	0.882869	0.78911	0.85376
0.793469	0.775263	0.765169	0.692284	0.838441	0.770475	0.783381	0.883287	0.789289	0.854442
0.793584	0.77595	0.766848	0.692478	0.838707	0.770617	0.785007	0.883442	0.791277	0.855522
0.79491	0.777034	0.76762	0.692693	0.83883	0.771424	0.786026	0.883637	0.792033	0.85626
0.795149	0.77735	0.767626	0.692886	0.839093	0.771466	0.786166	0.884227	0.792037	0.856457
0.796044	0.777682	0.768747	0.693237	0.841414	0.771992	0.787467	0.885351	0.792071	0.85675
0.796103	0.78177	0.768797	0.694278	0.841908	0.773927	0.787497	0.885533	0.795516	0.857462
0.796105	0.781844	0.769162	0.694592	0.84232	0.774327	0.787928	0.886038	0.796911	0.857878
0.797571	0.781889	0.770295	0.695023	0.84242	0.774951	0.791089	0.886042	0.798126	0.858216
0.797966	0.782115	0.772008	0.696222	0.842689	0.775367	0.791906	0.886291	0.798415	0.858407
0.79986	0.782423	0.773305	0.696801	0.842935	0.775615	0.792484	0.886513	0.798859	0.859319
0.800585	0.782497	0.77367	0.696857	0.843003	0.777485	0.794841	0.888249	0.800001	0.860142
0.80102	0.782561	0.773934	0.697912	0.843098	0.777926	0.796234	0.888356	0.800281	0.860571
0.801498	0.782703	0.775058	0.698182	0.843411	0.778243	0.796366	0.889164	0.800986	0.860721
0.804551	0.782902	0.775468	0.698237	0.843664	0.778505	0.797241	0.889291	0.801509	0.862956
0.805645	0.783752	0.77691	0.698632	0.844171	0.778624	0.798275	0.889337	0.801851	0.863569
0.806609	0.784258	0.777211	0.698709	0.844397	0.778773	0.798457	0.889584	0.805255	0.864356
0.80688	0.784945	0.777513	0.699917	0.845458	0.779118	0.800384	0.889777	0.805645	0.864868
0.80714	0.785098	0.778041	0.701005	0.846493	0.779315	0.800483	0.889999	0.806984	0.865065
0.808207	0.78635	0.778311	0.701082	0.846704	0.781318	0.801367	0.890222	0.810635	0.865441
0.808749	0.786413	0.778917	0.701168	0.847081	0.782032	0.801501	0.890497	0.810917	0.865806
0.809051	0.787229	0.779519	0.701327	0.847126	0.782616	0.801608	0.890578	0.811039	0.866594
0.81152	0.788213	0.779875	0.701521	0.847902	0.783475	0.801701	0.891072	0.811429	0.866915
0.811759	0.788835	0.780348	0.701569	0.84836	0.783536	0.801769	0.891209	0.811996	0.86712
0.811938	0.789285	0.780395	0.701684	0.848426	0.784791	0.802311	0.891356	0.812049	0.868273
0.812133	0.78943	0.780756	0.70179	0.849257	0.784836	0.806549	0.891479	0.812201	0.868336
0.812891	0.789446	0.780936	0.702571	0.850653	0.784868	0.806916	0.891547	0.812221	0.868374
0.813011	0.78945	0.782237	0.702838	0.850656	0.787413	0.807085	0.89258	0.813205	0.869076
0.814112	0.790673	0.782426	0.70306	0.851975	0.788577	0.807489	0.892595	0.813468	0.870379
0.815846	0.79122	0.782448	0.70316	0.852279	0.788778	0.808487	0.892599	0.813919	0.871987
0.816349	0.791638	0.783245	0.703296	0.85453	0.792059	0.809365	0.894399	0.817471	0.871997
0.817997	0.792018	0.783787	0.703299	0.854535	0.792879	0.810071	0.894444	0.817807	0.872473
0.818807	0.792184	0.783945	0.703986	0.854573	0.793098	0.810255	0.89461	0.817832	0.872793
0.819333	0.792334	0.78487	0.704113	0.854724	0.793325	0.811055	0.895291	0.818075	0.872914
0.819608	0.79262	0.784938	0.704444	0.855003	0.793408	0.811388	0.896242	0.818083	0.873074
0.819649	0.793234	0.785073	0.705106	0.856058	0.795509	0.81179	0.896674	0.818822	0.874121
0.819813	0.793628	0.785343	0.705225	0.856074	0.796261	0.812519	0.897228	0.820155	0.874845
0.819976	0.794389	0.785551	0.705668	0.858014	0.796498	0.814188	0.898027	0.820243	0.875211
0.820231	0.794541	0.785761	0.706115	0.859058	0.79657	0.815038	0.89986	0.820874	0.876062
0.821085	0.794674	0.786241	0.706165	0.859159	0.797452	0.816536	0.900501	0.822	0.87611
0.821286	0.795049	0.787051	0.706626	0.859632	0.798167	0.817832	0.900763	0.822064	0.876201
0.821638	0.795623	0.78883	0.707605	0.859649	0.798207	0.818032	0.901154	0.822695	0.877749
0.821985	0.796195	0.789971	0.707736	0.860836	0.798241	0.818872	0.901769	0.822835	0.877832
0.82268	0.7962	0.790222	0.707922	0.861109	0.798646	0.818991	0.902435	0.823464	0.87834
0.823293	0.796346	0.790771	0.708022	0.861436	0.799867	0.819397	0.902732	0.823753	0.879245
0.824603	0.796859	0.790909	0.708098	0.861552	0.800317	0.820667	0.902953	0.825159	0.879644
0.826308	0.797854	0.790977	0.708214	0.861556	0.801059	0.820946	0.903161	0.825998	0.880358
0.826349	0.798394	0.791099	0.708514	0.861696	0.801181	0.821146	0.903437	0.826186	0.881416
0.826827	0.799162	0.791189	0.7092	0.861792	0.801441	0.821214	0.903655	0.829477	0.882048
0.827579	0.79962	0.791204	0.710708	0.862306	0.801643	0.821248	0.903797	0.829645	0.882136
0.828109	0.801141	0.791214	0.710719	0.862406	0.802489	0.82283	0.904056	0.829757	0.882971
0.82868	0.801272	0.791237	0.71093	0.86264	0.802682	0.823344	0.904299	0.830116	0.883072
0.829215	0.801359	0.791561	0.710979	0.8627	0.803112	0.824156	0.904337	0.830353	0.883875
0.829538	0.802006	0.791603	0.711231	0.862751	0.804697	0.824356	0.905946	0.831083	0.88412
0.830282	0.803383	0.792518	0.711354	0.863006	0.805386	0.824984	0.906005	0.833643	0.884475
0.83033	0.804609	0.792676	0.712343	0.863059	0.806137	0.82517	0.906671	0.833903	0.88472
0.830704	0.804671	0.792947	0.712524	0.863157	0.807122	0.825439	0.907294	0.834339	0.884982
0.831472	0.804737	0.793024	0.712743	0.863343	0.807753	0.827008	0.907322	0.835014	0.885149
0.832069	0.804835	0.793323	0.712793	0.863889	0.808004	0.827326	0.907717	0.836161	0.885209
0.832388	0.80486	0.793926	0.712855	0.863937	0.808387	0.827616	0.907965	0.836797	0.88531
0.832769	0.80532	0.793994	0.712923	0.86405	0.808506	0.827684	0.908115	0.837087	0.885513
0.833571	0.806415	0.794323	0.713106	0.864653	0.808652	0.828359	0.908909	0.837623	0.886149
0.833975	0.807465	0.794448	0.713434	0.865427	0.809118	0.828421	0.909441	0.837705	0.886206
0.834697	0.808495	0.7946	0.713882	0.865432	0.809928	0.828446	0.909457	0.837871	0.886245
0.837791	0.808754	0.795128	0.713946	0.865802	0.810581	0.828577	0.91004	0.837983	0.886316
0.839488	0.808808	0.795136	0.714013	0.865837	0.810812	0.828789	0.910659	0.839565	0.886471
0.839558	0.808823	0.795137	0.714289	0.866175	0.811753	0.829177	0.911151	0.840508	0.887097
0.841117	0.808902	0.795407	0.71446	0.866511	0.811766	0.829452	0.911482	0.840935	0.887103
0.841203	0.809701	0.795477	0.714466	0.866572	0.81207	0.82961	0.911529	0.84107	0.887246
0.841332	0.810045	0.795659	0.714472	0.866726	0.812494	0.829646	0.91208	0.841232	0.887408
0.842007	0.810384	0.795695	0.714754	0.866847	0.812739	0.829665	0.912194	0.841455	0.887484
0.842078	0.811306	0.796131	0.714756	0.867021	0.813757	0.8297	0.912498	0.841745	0.887558
0.84211	0.811508	0.796859	0.715004	0.867171	0.814131	0.830487	0.912907	0.841792	0.888009
0.842143	0.811612	0.797271	0.715531	0.867546	0.814819	0.830956	0.914498	0.842623	0.888514
0.842194	0.811718	0.797351	0.71624	0.867734	0.815398	0.831597	0.915223	0.843061	0.889071
0.842267	0.811957	0.797368	0.716474	0.867735	0.815673	0.832789	0.915361	0.843313	0.889264
0.843497	0.812631	0.797751	0.716748	0.868205	0.815809	0.832885	0.915625	0.843698	0.889804
0.843625	0.813101	0.798012	0.71701	0.868909	0.816014	0.832932	0.915911	0.843972	0.8912
0.844884	0.813215	0.79848	0.717474	0.869326	0.81612	0.833163	0.915966	0.84504	0.891207
0.845944	0.813452	0.799227	0.717811	0.869539	0.816341	0.834407	0.916048	0.845549	0.89135
0.84668	0.813854	0.799493	0.717872	0.869567	0.816898	0.834425	0.916216	0.845758	0.891518
0.846933	0.814416	0.799526	0.718122	0.869685	0.817138	0.834752	0.916627	0.846422	0.891564
0.846942	0.814577	0.799759	0.718302	0.870183	0.81723	0.834918	0.917298	0.847027	0.89224
0.847289	0.81545	0.800354	0.718413	0.870412	0.817268	0.836316	0.917831	0.847041	0.892468
0.847348	0.815583	0.800603	0.719876	0.870424	0.817402	0.83645	0.917927	0.847303	0.892514
0.847918	0.816102	0.800783	0.720123	0.871019	0.818034	0.838864	0.918379	0.84754	0.893147
0.848557	0.816245	0.80162	0.720697	0.871248	0.819082	0.838975	0.918674	0.847664	0.893514
0.849306	0.81648	0.801694	0.720701	0.87235	0.819421	0.839329	0.918934	0.847717	0.894321
0.849539	0.816707	0.802005	0.720729	0.872367	0.820201	0.839371	0.918965	0.848564	0.89529
0.849612	0.816966	0.802006	0.720922	0.872408	0.820404	0.839669	0.91923	0.848659	0.895882
0.849885	0.817294	0.802104	0.721164	0.873128	0.821371	0.839809	0.920053	0.848838	0.895943
0.849943	0.817507	0.802204	0.721357	0.873836	0.822103	0.840189	0.920343	0.84912	0.896084
0.851122	0.819274	0.802271	0.72136	0.874275	0.82292	0.840753	0.920851	0.849343	0.896205
0.853265	0.82005	0.802468	0.721569	0.874543	0.823359	0.841009	0.920951	0.849867	0.897451
0.853316	0.821638	0.802603	0.722094	0.874575	0.824077	0.841828	0.9214	0.850877	0.89781
0.853671	0.821866	0.802842	0.722472	0.874592	0.824535	0.841835	0.921492	0.851172	0.897918
0.85444	0.821902	0.802867	0.722501	0.875139	0.825137	0.841984	0.921891	0.851497	0.897923
0.854902	0.822163	0.803089	0.722559	0.875174	0.825142	0.842442	0.922023	0.852444	0.897954
0.855305	0.822559	0.803213	0.72258	0.875533	0.826274	0.842595	0.922746	0.852555	0.898232
0.855913	0.823018	0.803484	0.723241	0.875677	0.826359	0.842661	0.922896	0.856882	0.898412
0.856181	0.823158	0.803853	0.723508	0.875762	0.82748	0.844684	0.923924	0.857156	0.898465
0.856486	0.823418	0.804139	0.723802	0.87583	0.827583	0.844989	0.925108	0.857241	0.89889
0.856964	0.823736	0.804293	0.723843	0.876064	0.828171	0.845048	0.925184	0.857265	0.899034
0.857294	0.823753	0.804736	0.724022	0.876994	0.828359	0.846077	0.925689	0.857411	0.899132
0.857521	0.823959	0.804754	0.724048	0.87721	0.828718	0.846475	0.926359	0.857412	0.899207
0.857841	0.824094	0.804843	0.724173	0.877244	0.829305	0.846784	0.926487	0.857483	0.899348
0.857994	0.82509	0.805151	0.724272	0.877612	0.829984	0.846914	0.926601	0.857718	0.899445
0.858829	0.825248	0.806284	0.724411	0.877728	0.830502	0.846954	0.927168	0.858175	0.899512
0.859181	0.825346	0.806518	0.724437	0.877942	0.830542	0.847	0.927638	0.858239	0.899784
0.86005	0.826405	0.80665	0.724604	0.877983	0.830897	0.84765	0.927674	0.858665	0.89994
0.860669	0.826493	0.806758	0.725008	0.878835	0.831001	0.847668	0.927905	0.85869	0.900002
0.861294	0.826684	0.807184	0.725306	0.879014	0.831211	0.847699	0.928002	0.858708	0.900027
0.862019	0.826887	0.808252	0.725354	0.879684	0.831289	0.847812	0.928233	0.858715	0.900256
0.862201	0.827197	0.808291	0.725908	0.879705	0.832094	0.847933	0.928345	0.859523	0.901011
0.8625	0.82789	0.808297	0.726065	0.879809	0.832137	0.848546	0.929924	0.859538	0.901023
0.863249	0.827953	0.808303	0.726167	0.879836	0.832611	0.849764	0.929945	0.860368	0.901129
0.86377	0.828324	0.80837	0.726247	0.880063	0.832708	0.849766	0.930147	0.86044	0.901137
0.863873	0.8284	0.808439	0.726603	0.880136	0.833235	0.850596	0.931876	0.860894	0.901168
0.86458	0.829182	0.80845	0.726653	0.880367	0.833553	0.850646	0.931969	0.861019	0.901302
0.865048	0.829454	0.808642	0.726778	0.880524	0.833802	0.850747	0.93212	0.861062	0.901551
0.865057	0.829578	0.808949	0.727017	0.880927	0.834814	0.850813	0.932226	0.861893	0.901729
0.865646	0.831989	0.808974	0.727239	0.881603	0.83515	0.85104	0.933724	0.862207	0.902429
0.865807	0.833306	0.809522	0.727916	0.881932	0.835522	0.851616	0.933764	0.862446	0.90263
0.865843	0.833589	0.809786	0.728265	0.882045	0.836169	0.852935	0.934388	0.864393	0.902662
0.866009	0.833761	0.8098	0.728269	0.882519	0.836418	0.853458	0.934765	0.864461	0.902861
0.867248	0.834348	0.810554	0.728303	0.882754	0.836524	0.853869	0.934884	0.864882	0.9031
0.868041	0.834691	0.810589	0.728332	0.882976	0.836685	0.853924	0.93561	0.865103	0.903606
0.868257	0.834755	0.810665	0.728384	0.883134	0.837199	0.854157	0.936523	0.865848	0.903628
0.869484	0.835106	0.811054	0.728539	0.883151	0.837395	0.854367	0.936586	0.866344	0.903922
0.870108	0.835156	0.811572	0.729011	0.883404	0.837441	0.854415	0.937261	0.86696	0.903975
0.870919	0.835311	0.811732	0.729288	0.883968	0.837627	0.854453	0.937577	0.867236	0.904346
0.871179	0.835604	0.811945	0.729334	0.884024	0.837891	0.854805	0.937588	0.86738	0.904911
0.872731	0.836651	0.812082	0.729846	0.884074	0.837935	0.854954	0.93765	0.867762	0.905264
0.873006	0.837045	0.812352	0.72987	0.884426	0.838036	0.854972	0.937815	0.868174	0.905322
0.873915	0.837502	0.812389	0.729952	0.884494	0.838118	0.855076	0.937995	0.869055	0.905455
0.874285	0.837515	0.812464	0.730032	0.884729	0.838218	0.855309	0.938242	0.870158	0.907016
0.875345	0.837715	0.812512	0.730109	0.884771	0.838223	0.855517	0.939181	0.870321	0.907337
0.875568	0.83781	0.813196	0.731505	0.885021	0.838753	0.856033	0.939464	0.870355	0.907408
0.875783	0.838739	0.813219	0.731666	0.88526	0.838892	0.856168	0.939893	0.872053	0.90744
0.875792	0.839961	0.813363	0.731877	0.885312	0.839086	0.856481	0.940064	0.872282	0.907746
0.876123	0.84007	0.813963	0.732628	0.885417	0.839488	0.856552	0.940232	0.872461	0.907926
0.877751	0.840254	0.814155	0.732644	0.885862	0.839526	0.85666	0.940579	0.873017	0.908225
0.877812	0.840767	0.814224	0.732664	0.885991	0.840195	0.857546	0.94113	0.873041	0.908372
0.878765	0.840804	0.814497	0.732674	0.886493	0.840513	0.857742	0.941178	0.873261	0.908492
0.878957	0.840842	0.814554	0.732937	0.886598	0.840617	0.859496	0.941318	0.873402	0.908774
0.878961	0.841093	0.81475	0.733179	0.88681	0.841668	0.859596	0.94136	0.873782	0.908776
0.88018	0.841521	0.815013	0.733259	0.886844	0.843625	0.859789	0.942664	0.87437	0.908803
0.880654	0.841759	0.815149	0.733269	0.88698	0.843829	0.860181	0.943289	0.875001	0.908942
0.881182	0.841782	0.815454	0.733424	0.887472	0.844155	0.860647	0.943867	0.875046	0.909008
0.881967	0.842068	0.815495	0.734439	0.887752	0.844635	0.86079	0.943934	0.876135	0.909025
0.882808	0.842384	0.815794	0.734488	0.887932	0.844739	0.860883	0.943935	0.876495	0.909463
0.883308	0.843383	0.815877	0.734758	0.888131	0.845155	0.86161	0.944054	0.876577	0.909803
0.883432	0.843455	0.816054	0.734778	0.88848	0.845514	0.861916	0.944747	0.876878	0.909981
0.883729	0.843501	0.816104	0.734837	0.888519	0.846286	0.862021	0.944947	0.87738	0.910036
0.883967	0.843508	0.816511	0.735028	0.888775	0.846426	0.862082	0.945113	0.877534	0.910922
0.884147	0.844011	0.816834	0.735101	0.88882	0.846441	0.862582	0.945938	0.878387	0.911007
0.884171	0.84444	0.817254	0.735113	0.888923	0.846456	0.862643	0.946272	0.878977	0.911284
0.884877	0.845529	0.817748	0.735311	0.889097	0.846666	0.863008	0.946346	0.879267	0.911549
0.886467	0.84569	0.817786	0.735342	0.889288	0.846879	0.863352	0.9465	0.879339	0.911732
0.886699	0.84571	0.818029	0.735348	0.889474	0.846886	0.863715	0.946649	0.879344	0.911736
0.886947	0.845905	0.818784	0.735478	0.889482	0.847191	0.863799	0.946945	0.880168	0.912261
0.887422	0.846213	0.818871	0.735649	0.889584	0.847339	0.86386	0.947073	0.880746	0.912549
0.887703	0.846463	0.819029	0.735702	0.88994	0.848044	0.863921	0.947232	0.880873	0.912656
0.888376	0.846579	0.819315	0.735803	0.89007	0.848906	0.864446	0.947249	0.881456	0.912857
0.889018	0.846848	0.81932	0.735904	0.890114	0.848958	0.864761	0.947429	0.883372	0.912875
0.889206	0.847029	0.819454	0.735925	0.890114	0.849667	0.864825	0.947987	0.883589	0.912973
0.889373	0.847686	0.819565	0.735985	0.890175	0.84994	0.865057	0.948063	0.884143	0.913461
0.889462	0.848269	0.819814	0.736227	0.890192	0.850285	0.865579	0.948618	0.884269	0.913492
0.889628	0.848439	0.819944	0.736422	0.890337	0.85042	0.866067	0.949008	0.884418	0.913588
0.890179	0.848441	0.820282	0.736553	0.890423	0.851136	0.866094	0.949208	0.884431	0.913689
0.890394	0.848918	0.821196	0.736566	0.89086	0.851741	0.86694	0.949367	0.884815	0.913865
0.890598	0.84906	0.821361	0.736993	0.89088	0.852558	0.867281	0.949419	0.885361	0.914121
0.890674	0.849152	0.821493	0.737019	0.890986	0.854139	0.867324	0.950083	0.885907	0.914136
0.891092	0.849227	0.821776	0.737312	0.891262	0.854449	0.867708	0.950127	0.886376	0.914551
0.891672	0.850296	0.821957	0.738048	0.891315	0.854668	0.868854	0.950222	0.88643	0.914926
0.892215	0.850385	0.822015	0.738053	0.891332	0.855167	0.869086	0.950895	0.887945	0.914928
0.893091	0.850531	0.822104	0.738098	0.891731	0.855297	0.869866	0.951209	0.888182	0.914979
0.894117	0.850661	0.822277	0.738741	0.892105	0.855302	0.869867	0.951269	0.888809	0.915165
0.894328	0.850695	0.822378	0.739117	0.892109	0.855446	0.87006	0.951471	0.889876	0.915285
0.894392	0.850766	0.822681	0.739246	0.89216	0.855673	0.870264	0.95214	0.890348	0.915669
0.89572	0.850884	0.822994	0.739532	0.892553	0.856742	0.87094	0.952146	0.890391	0.915694
0.895845	0.851368	0.82323	0.739558	0.893219	0.857323	0.871049	0.952243	0.891262	0.917282
0.895856	0.851983	0.823544	0.739666	0.89349	0.857331	0.871296	0.952248	0.891602	0.917528
0.896007	0.852023	0.823621	0.739772	0.893584	0.857752	0.871613	0.952364	0.891767	0.917831
0.896101	0.852257	0.824312	0.739974	0.893732	0.857895	0.872205	0.95242	0.89199	0.918154
0.896143	0.853088	0.824334	0.740121	0.894159	0.858133	0.872486	0.953023	0.892483	0.918563
0.896412	0.853129	0.824642	0.740277	0.894391	0.85817	0.873054	0.953548	0.893084	0.918724
0.896733	0.853557	0.825046	0.740391	0.894512	0.858665	0.873057	0.953592	0.893245	0.918876
0.897075	0.854234	0.825227	0.740473	0.894695	0.859168	0.874228	0.953649	0.894014	0.919336
0.89766	0.854242	0.825583	0.740506	0.894791	0.85921	0.874405	0.953828	0.894224	0.91945
0.898027	0.854326	0.825923	0.740679	0.895017	0.859591	0.874557	0.953945	0.894279	0.919459
0.898174	0.855163	0.826114	0.740935	0.895104	0.859912	0.874838	0.95401	0.89458	0.920402
0.898291	0.855829	0.826157	0.741215	0.895127	0.859947	0.875105	0.954493	0.894677	0.920468
0.898343	0.856077	0.826272	0.7413	0.89548	0.85997	0.875387	0.954688	0.894975	0.920591
0.898925	0.856326	0.826689	0.741429	0.895523	0.86015	0.875547	0.95497	0.895198	0.920757
0.899556	0.856495	0.826699	0.74177	0.895893	0.860263	0.87663	0.955073	0.895421	0.920922
0.899638	0.856508	0.82685	0.74211	0.895978	0.860557	0.876647	0.955101	0.89569	0.921091
0.90036	0.856955	0.826865	0.742236	0.89598	0.860759	0.876785	0.955154	0.896067	0.921324
0.900427	0.857139	0.826926	0.742411	0.896389	0.860906	0.877246	0.955339	0.896238	0.921343
0.900806	0.857235	0.827414	0.74242	0.896837	0.860957	0.877946	0.956021	0.897122	0.921508
0.9015	0.857473	0.828107	0.742907	0.896887	0.861539	0.877957	0.956094	0.897174	0.921576
0.902453	0.857592	0.828152	0.743002	0.896896	0.861574	0.878041	0.956095	0.897244	0.921579
0.902512	0.857807	0.828354	0.743276	0.897254	0.862035	0.878338	0.956563	0.897557	0.921979
0.902738	0.858064	0.828754	0.743292	0.897274	0.862439	0.878342	0.95661	0.898858	0.923141
0.904054	0.858222	0.829288	0.743653	0.897391	0.862485	0.878587	0.956722	0.900659	0.923232
0.904061	0.858303	0.829354	0.74409	0.897693	0.862758	0.878878	0.956929	0.901189	0.923473
0.904393	0.858506	0.82979	0.744289	0.897883	0.862783	0.879015	0.957391	0.901217	0.923521
0.904462	0.859494	0.829856	0.744647	0.898023	0.863058	0.879116	0.957427	0.901246	0.92393
0.904697	0.860117	0.829894	0.745741	0.898167	0.863171	0.87919	0.957559	0.901256	0.92414
0.905602	0.860317	0.829963	0.745777	0.898252	0.863197	0.879585	0.957617	0.901507	0.924355
0.905926	0.860492	0.829975	0.745943	0.898366	0.863197	0.879914	0.957763	0.902232	0.92589
0.906116	0.860867	0.830234	0.746031	0.898671	0.863437	0.879923	0.957942	0.902355	0.926001
0.906123	0.860998	0.830256	0.74608	0.898758	0.863638	0.879965	0.957945	0.902468	0.926069
0.906133	0.861009	0.830344	0.74614	0.898891	0.863642	0.880115	0.958082	0.902475	0.926219
0.906184	0.861234	0.830741	0.746226	0.898922	0.863714	0.880242	0.95822	0.902609	0.926245
0.906238	0.861275	0.830929	0.746335	0.898948	0.863953	0.880519	0.958688	0.902817	0.926682
0.906606	0.861488	0.831322	0.746532	0.8994	0.863965	0.880545	0.958949	0.902891	0.927426
0.906661	0.86152	0.831359	0.746537	0.899755	0.864538	0.880709	0.95918	0.903021	0.928186
0.906673	0.861799	0.832035	0.746563	0.89999	0.864716	0.880926	0.959193	0.903059	0.928401
0.906935	0.862204	0.832068	0.746721	0.900178	0.864779	0.881485	0.95946	0.903136	0.928641
0.907055	0.862278	0.832252	0.747198	0.900399	0.864977	0.881917	0.960048	0.903394	0.928984
0.907217	0.862458	0.832293	0.747437	0.900552	0.865029	0.882019	0.960108	0.903441	0.929536
0.908018	0.862643	0.832404	0.747441	0.900588	0.865447	0.882219	0.96018	0.903558	0.929674
0.90847	0.863328	0.832496	0.747476	0.900895	0.865582	0.882521	0.960321	0.904224	0.929732
0.908475	0.865292	0.832948	0.747504	0.90102	0.865598	0.882625	0.961392	0.904587	0.929842
0.908634	0.865686	0.833023	0.747611	0.901212	0.865746	0.883567	0.961544	0.904789	0.930044
0.909199	0.866417	0.833314	0.747774	0.901609	0.865825	0.883942	0.961588	0.904842	0.930948
0.90923	0.86655	0.833373	0.747846	0.902047	0.865858	0.883992	0.961607	0.906347	0.931134
0.909338	0.866625	0.833555	0.748112	0.902073	0.866075	0.884279	0.961724	0.90677	0.931251
0.90984	0.866644	0.833804	0.748645	0.902284	0.866485	0.884367	0.96173	0.906792	0.931625
0.911552	0.86686	0.833979	0.748805	0.902319	0.866612	0.885196	0.962063	0.906968	0.931932
0.911974	0.866994	0.83401	0.748919	0.902378	0.86695	0.885267	0.962167	0.907207	0.932118
0.912889	0.867094	0.834086	0.74913	0.902558	0.866981	0.885357	0.962469	0.907316	0.932183
0.913219	0.867322	0.834607	0.749209	0.902734	0.867189	0.885434	0.962555	0.907319	0.932336
0.913255	0.867373	0.834662	0.749263	0.902905	0.867543	0.885867	0.962611	0.90741	0.932354
0.913353	0.867967	0.835032	0.749841	0.902905	0.867556	0.885907	0.962666	0.907543	0.932875
0.913439	0.868086	0.835032	0.750136	0.903007	0.867797	0.88639	0.962678	0.907763	0.932978
0.914639	0.868158	0.835097	0.75035	0.903022	0.868377	0.887275	0.962695	0.907776	0.933
0.914656	0.868161	0.835323	0.750437	0.903124	0.868482	0.887529	0.963262	0.908057	0.933024
0.915004	0.868258	0.835802	0.750768	0.903319	0.869211	0.887791	0.964205	0.908523	0.933041
0.915142	0.86829	0.835926	0.751095	0.903355	0.869464	0.888239	0.964272	0.908852	0.933122
0.915176	0.86846	0.836062	0.751106	0.903361	0.869532	0.888428	0.964278	0.908929	0.933454
0.915436	0.86847	0.836106	0.751896	0.903411	0.869782	0.888714	0.964446	0.908977	0.933477
0.915673	0.868514	0.836251	0.752007	0.903707	0.869788	0.889472	0.964701	0.909067	0.933788
0.915716	0.868609	0.836295	0.752192	0.903897	0.87003	0.889641	0.96495	0.909521	0.933964
0.91574	0.868711	0.836372	0.7523	0.903909	0.870499	0.88983	0.965035	0.909765	0.934141
0.915846	0.868839	0.836569	0.752398	0.904373	0.871074	0.89049	0.965395	0.909787	0.934181
0.916261	0.869179	0.837047	0.753065	0.904403	0.871543	0.890547	0.965521	0.909912	0.934695
0.916654	0.869746	0.837482	0.753184	0.904543	0.871728	0.890824	0.966073	0.910036	0.934718
0.916798	0.870023	0.837503	0.75323	0.904854	0.87174	0.890858	0.966103	0.910493	0.934889
0.9169	0.870032	0.837568	0.753482	0.905054	0.871805	0.891421	0.966222	0.910586	0.934891
0.917105	0.870443	0.837735	0.753603	0.905338	0.871875	0.891885	0.966347	0.911182	0.935212
0.917169	0.871067	0.837845	0.753712	0.905382	0.871915	0.892136	0.96673	0.911193	0.935442
0.917322	0.871171	0.837909	0.753718	0.905805	0.872436	0.892264	0.967111	0.91182	0.935723
0.917423	0.871202	0.838076	0.7538	0.905887	0.872577	0.892593	0.967289	0.912021	0.936025
0.917705	0.871372	0.838491	0.754128	0.905906	0.872858	0.89264	0.967351	0.913268	0.93605
0.917994	0.871446	0.838555	0.754132	0.905941	0.873151	0.892848	0.967901	0.914204	0.936557
0.918375	0.872083	0.838768	0.754137	0.90599	0.874255	0.892917	0.967979	0.914468	0.93678
0.918388	0.872096	0.838965	0.75426	0.906173	0.874296	0.893374	0.968009	0.914509	0.937506
0.91865	0.872135	0.839094	0.754356	0.906592	0.874517	0.893447	0.968023	0.915467	0.937664
0.918663	0.87241	0.839108	0.75446	0.906772	0.874566	0.893702	0.968027	0.915789	0.938645
0.919589	0.872725	0.839175	0.754522	0.906949	0.874606	0.894168	0.968105	0.916363	0.938731
0.91973	0.872739	0.839241	0.75472	0.906984	0.875088	0.894932	0.968154	0.916591	0.938817
0.919875	0.873385	0.839387	0.755146	0.90728	0.876443	0.894984	0.968322	0.916656	0.93882
0.919951	0.873568	0.839522	0.755346	0.907323	0.876556	0.895094	0.968509	0.916796	0.938824
0.920013	0.873633	0.839531	0.755372	0.907327	0.876573	0.895955	0.96912	0.916944	0.938901
0.920064	0.873661	0.839662	0.755603	0.907386	0.876736	0.896053	0.969161	0.917132	0.938921
0.920223	0.873863	0.839695	0.755837	0.907529	0.876816	0.896138	0.969388	0.917733	0.939221
0.92054	0.874086	0.839981	0.755944	0.907621	0.877044	0.896365	0.969525	0.917978	0.93933
0.920566	0.874337	0.839995	0.756117	0.907789	0.878453	0.896435	0.969559	0.91802	0.939374
0.920694	0.874509	0.840066	0.756748	0.907942	0.878633	0.896441	0.970074	0.918418	0.939471
0.921816	0.874757	0.840133	0.756893	0.907956	0.878717	0.896721	0.970105	0.918598	0.939537
0.922059	0.874835	0.840284	0.757043	0.908663	0.878748	0.897055	0.970618	0.918775	0.939826
0.922266	0.8749	0.840769	0.757093	0.908669	0.879057	0.897432	0.970852	0.918781	0.939974
0.922819	0.875125	0.841069	0.757167	0.908818	0.879488	0.897845	0.970948	0.918805	0.940444
0.923245	0.875401	0.841333	0.757324	0.90886	0.879766	0.898194	0.970961	0.918827	0.940468
0.923463	0.875639	0.842032	0.75768	0.908892	0.880406	0.898235	0.971246	0.918921	0.94052
0.923675	0.875725	0.842172	0.757876	0.90978	0.880622	0.898422	0.972	0.918985	0.940825
0.923809	0.876134	0.842241	0.757879	0.909966	0.880976	0.898713	0.972245	0.919287	0.940827
0.92435	0.876198	0.842283	0.757919	0.909983	0.881015	0.899107	0.972248	0.919408	0.940916
0.924525	0.876243	0.842318	0.757981	0.909998	0.881152	0.899193	0.972407	0.919836	0.941278
0.924833	0.876409	0.842443	0.758035	0.910199	0.881398	0.899332	0.972514	0.91992	0.941396
0.925096	0.876499	0.842705	0.758233	0.910227	0.881672	0.899448	0.972888	0.91996	0.941483
0.925658	0.876591	0.842809	0.758262	0.91027	0.881811	0.899623	0.973115	0.920154	0.942105
0.925991	0.876698	0.842897	0.758312	0.910335	0.882045	0.900667	0.973119	0.920424	0.942286
0.926395	0.87708	0.843153	0.758512	0.910436	0.882072	0.900933	0.973143	0.920858	0.942306
0.926588	0.877393	0.84327	0.758544	0.910476	0.882158	0.900973	0.973713	0.920874	0.942513
0.926937	0.877551	0.843355	0.758618	0.910477	0.882197	0.900998	0.974062	0.921208	0.942606
0.927825	0.877626	0.843495	0.758856	0.911039	0.882304	0.901031	0.974185	0.921705	0.942787
0.928168	0.878141	0.843554	0.759049	0.911299	0.883055	0.901076	0.974193	0.921905	0.942944
0.928239	0.878473	0.843626	0.759133	0.911555	0.884167	0.901218	0.974411	0.922024	0.943348
0.928411	0.878674	0.843671	0.759226	0.911642	0.884331	0.90142	0.974621	0.922177	0.943727
0.928478	0.879742	0.843727	0.759599	0.911834	0.884832	0.901461	0.974707	0.922492	0.944207
0.92863	0.87988	0.84391	0.759678	0.912062	0.884912	0.901814	0.974859	0.922606	0.944252
0.92926	0.879931	0.844047	0.759709	0.912549	0.885195	0.901929	0.97624	0.923491	0.944495
0.929446	0.880282	0.844186	0.759759	0.91264	0.885297	0.90204	0.976297	0.924089	0.944511
0.929515	0.88031	0.844672	0.760262	0.912648	0.88554	0.902477	0.976851	0.924186	0.944586
0.93011	0.880832	0.844711	0.760408	0.912763	0.88572	0.902574	0.97693	0.92421	0.944626
0.930368	0.880834	0.844974	0.760872	0.91381	0.886512	0.902594	0.977094	0.924372	0.944668
0.930439	0.881236	0.845299	0.76105	0.913987	0.886793	0.902688	0.97755	0.924663	0.944812
0.93097	0.881583	0.845424	0.761224	0.914087	0.886802	0.902801	0.977962	0.924666	0.944856
0.931289	0.881921	0.845449	0.7614	0.914097	0.887	0.903107	0.978027	0.924698	0.944914
0.931818	0.882085	0.845729	0.761463	0.914182	0.887105	0.903173	0.978239	0.924699	0.945001
0.931822	0.882219	0.845759	0.761502	0.914508	0.887473	0.903493	0.978503	0.925359	0.945095
0.932324	0.882273	0.845847	0.761513	0.914777	0.887542	0.904015	0.978516	0.92607	0.945615
0.932459	0.882459	0.845942	0.761573	0.914844	0.887868	0.904197	0.978624	0.926146	0.945992
0.932676	0.882638	0.846165	0.761678	0.91523	0.887972	0.904579	0.978627	0.926535	0.946104
0.933045	0.882994	0.846204	0.761777	0.91523	0.888002	0.904728	0.978681	0.926665	0.946175
0.933841	0.88312	0.846304	0.761794	0.915514	0.888486	0.904754	0.978955	0.926896	0.946207
0.933854	0.883442	0.846307	0.761825	0.915715	0.888748	0.90517	0.979015	0.926999	0.94629
0.934149	0.883934	0.846379	0.761891	0.915752	0.888883	0.905469	0.979064	0.927048	0.946492
0.934424	0.884011	0.846615	0.762023	0.916029	0.88963	0.90552	0.979278	0.927304	0.946958
0.93444	0.884074	0.846818	0.762091	0.916205	0.889855	0.905975	0.979391	0.928289	0.947036
0.934588	0.884316	0.846874	0.762103	0.916263	0.889871	0.906207	0.979444	0.928517	0.947077
0.934969	0.88436	0.84691	0.762162	0.916275	0.889895	0.906272	0.979972	0.928921	0.947108
0.93629	0.884507	0.84694	0.762316	0.91629	0.889939	0.906279	0.98032	0.92901	0.947234
0.936373	0.884705	0.847242	0.762328	0.916351	0.89019	0.906515	0.98032	0.92929	0.947239
0.936944	0.884802	0.847304	0.762347	0.916368	0.890202	0.906558	0.98064	0.929451	0.947366
0.937014	0.885112	0.847866	0.762474	0.916465	0.890523	0.907427	0.980817	0.92952	0.947466
0.937125	0.885259	0.847886	0.762527	0.916979	0.89063	0.907737	0.980855	0.929556	0.94756
0.93734	0.88551	0.848042	0.762571	0.917027	0.890878	0.907833	0.981262	0.929803	0.947658
0.937426	0.886168	0.848271	0.762624	0.91721	0.891172	0.908029	0.981422	0.930146	0.947906
0.937611	0.886357	0.848321	0.762633	0.917367	0.891526	0.908212	0.981441	0.930212	0.948115
0.937875	0.886584	0.848507	0.762998	0.917584	0.891625	0.908258	0.981981	0.930336	0.948191
0.938177	0.886625	0.848555	0.763144	0.91787	0.891827	0.908272	0.982117	0.931393	0.948323
0.938782	0.886661	0.848767	0.763238	0.918037	0.89227	0.908301	0.982533	0.931767	0.948338
0.939013	0.886977	0.848912	0.763297	0.91819	0.892271	0.908653	0.982564	0.932072	0.949242
0.939231	0.887563	0.849065	0.763363	0.918276	0.892506	0.908752	0.982771	0.932194	0.949367
0.939266	0.887943	0.849106	0.763425	0.918338	0.892534	0.908916	0.982943	0.932437	0.949511
0.940433	0.887987	0.849158	0.763507	0.918627	0.892639	0.909349	0.983356	0.932966	0.949561
0.940867	0.888204	0.849299	0.763574	0.91876	0.892831	0.910338	0.983428	0.933199	0.94959
0.941542	0.888308	0.84955	0.763714	0.918773	0.892986	0.910776	0.983598	0.934101	0.950016
0.941623	0.888421	0.849593	0.763714	0.918799	0.89348	0.910797	0.983666	0.934288	0.950038
0.94198	0.888876	0.849602	0.764058	0.918904	0.893581	0.910913	0.983729	0.934308	0.950285
0.942157	0.889428	0.849639	0.764102	0.918994	0.894095	0.911148	0.983729	0.934336	0.950313
0.942413	0.889472	0.849968	0.76411	0.919033	0.894126	0.911482	0.983776	0.934697	0.950487
0.942584	0.88957	0.85026	0.764122	0.919039	0.894381	0.911994	0.983879	0.934715	0.951252
0.942602	0.889779	0.850376	0.764137	0.919252	0.895199	0.912	0.984548	0.93483	0.951457
0.94263	0.889861	0.850723	0.764181	0.919292	0.895212	0.912322	0.984686	0.935417	0.951663
0.942852	0.890296	0.850829	0.764222	0.919347	0.895555	0.913078	0.984687	0.935462	0.951676
0.943109	0.890795	0.851126	0.764231	0.919383	0.89605	0.913131	0.984812	0.935922	0.95177
0.943251	0.89084	0.851147	0.764276	0.919434	0.896213	0.913187	0.984994	0.936387	0.951802
0.94366	0.890899	0.851159	0.764462	0.91988	0.896224	0.913481	0.985024	0.936412	0.951817
0.94392	0.891106	0.851162	0.764914	0.919904	0.896303	0.913577	0.985166	0.936552	0.951989
0.944064	0.891141	0.851298	0.765148	0.920304	0.896503	0.914082	0.98549	0.936931	0.95203
0.944111	0.891981	0.851328	0.765305	0.920326	0.897179	0.914438	0.985704	0.937673	0.952161
0.94422	0.89231	0.851436	0.765324	0.920348	0.89727	0.91463	0.985712	0.938546	0.952468
0.944738	0.892388	0.851625	0.765385	0.920449	0.897459	0.914972	0.985957	0.938596	0.952696
0.945075	0.892714	0.851676	0.765581	0.920679	0.897769	0.915045	0.98646	0.938929	0.953022
0.946186	0.892766	0.8517	0.765756	0.920731	0.898141	0.915616	0.986507	0.938937	0.953059
0.946256	0.892769	0.851766	0.765808	0.921029	0.898413	0.915837	0.986678	0.939075	0.953095
0.946414	0.892883	0.851992	0.766047	0.921072	0.89844	0.915967	0.986901	0.939316	0.953136
0.946444	0.892937	0.85202	0.766185	0.921078	0.89844	0.916199	0.986915	0.939496	0.953261
0.946555	0.8935	0.852021	0.766379	0.921128	0.898525	0.916203	0.987018	0.939775	0.953512
0.946572	0.893735	0.852194	0.766707	0.921133	0.89872	0.916644	0.987226	0.939978	0.95358
0.946884	0.893741	0.852437	0.766728	0.921338	0.898748	0.916837	0.987341	0.940024	0.954032
0.946965	0.893941	0.852809	0.766863	0.921552	0.899063	0.917254	0.987395	0.940052	0.954321
0.947047	0.89398	0.852849	0.766877	0.9217	0.899205	0.917647	0.9876	0.940077	0.954854
0.947255	0.894284	0.853001	0.76691	0.921708	0.899347	0.917788	0.987707	0.940183	0.955291
0.947382	0.894843	0.853119	0.766915	0.921758	0.899603	0.918032	0.988349	0.941056	0.956933
0.94829	0.89493	0.853418	0.766949	0.921799	0.899741	0.91818	0.988467	0.941188	0.957234
0.94853	0.89498	0.853555	0.76707	0.921925	0.899914	0.918595	0.988947	0.941365	0.957235
0.948553	0.895383	0.853849	0.767074	0.92201	0.89992	0.918894	0.989317	0.941408	0.957395
0.949057	0.895482	0.854245	0.767213	0.922112	0.900435	0.919011	0.990101	0.941666	0.957526
0.949156	0.895923	0.854336	0.767216	0.922261	0.90053	0.919155	0.990367	0.941767	0.957561
0.949548	0.896053	0.854393	0.76736	0.922385	0.900633	0.920404	0.990578	0.941992	0.95761
0.949548	0.8961	0.854426	0.7674	0.922439	0.900826	0.920505	0.990589	0.942077	0.957655
0.949604	0.896184	0.854558	0.767425	0.922518	0.900858	0.920887	0.990908	0.942153	0.95768
0.949662	0.896267	0.854636	0.767466	0.922521	0.900931	0.921318	0.991036	0.942274	0.95781
0.949695	0.896473	0.854874	0.767695	0.922585	0.901185	0.921565	0.991269	0.942923	0.95785
0.950016	0.896539	0.854969	0.767768	0.922696	0.901262	0.921588	0.991586	0.943139	0.957985
0.950587	0.896561	0.854974	0.767921	0.92291	0.901265	0.921604	0.991812	0.943261	0.958011
0.950914	0.896648	0.855136	0.767931	0.923376	0.901785	0.921747	0.991851	0.943267	0.958088
0.950916	0.896873	0.855252	0.768072	0.923578	0.902052	0.922042	0.991915	0.943374	0.958205
0.951026	0.896915	0.855363	0.768125	0.923734	0.902069	0.922136	0.993203	0.943619	0.958772
0.951598	0.897058	0.855654	0.768294	0.923744	0.902343	0.922544	0.993334	0.94409	0.958786
0.951606	0.897139	0.85573	0.768334	0.923813	0.902344	0.922668	0.993428	0.944125	0.958824
0.951997	0.897543	0.856028	0.768351	0.92386	0.902462	0.922734	0.993664	0.944207	0.958833
0.952075	0.897555	0.856463	0.768427	0.923962	0.902598	0.922806	0.99376	0.944889	0.95891
0.952182	0.897891	0.856494	0.76877	0.924228	0.902812	0.922945	0.99377	0.94502	0.958986
0.952225	0.897953	0.856952	0.769084	0.924269	0.902991	0.923102	0.994217	0.9452	0.959315
0.952304	0.898288	0.856959	0.769112	0.924416	0.903022	0.923268	0.994302	0.945275	0.959368
0.953049	0.898335	0.856998	0.769183	0.92446	0.90304	0.923454	0.99442	0.945287	0.959422
0.953168	0.898742	0.85703	0.769205	0.924589	0.903479	0.923462	0.994529	0.945329	0.959684
0.95322	0.900076	0.857554	0.769261	0.92463	0.903589	0.923872	0.994536	0.945348	0.9607
0.953508	0.900199	0.857561	0.769418	0.924631	0.90364	0.923911	0.994597	0.945388	0.960709
0.953762	0.900205	0.857907	0.769453	0.924695	0.903664	0.924075	0.994608	0.945541	0.960919
0.953782	0.900232	0.857932	0.769473	0.924831	0.904099	0.924288	0.994629	0.945997	0.961071
0.953835	0.900312	0.85811	0.769582	0.92507	0.904643	0.924533	0.994722	0.947335	0.961078
0.954001	0.900387	0.858197	0.769824	0.925271	0.904702	0.924725	0.994793	0.947373	0.961162
0.95406	0.900474	0.858374	0.769826	0.925303	0.905138	0.924769	0.994829	0.947974	0.961223
0.954154	0.900494	0.858394	0.770018	0.925314	0.905258	0.924789	0.994893	0.948165	0.961236
0.954223	0.900625	0.858551	0.770177	0.925645	0.90529	0.924886	0.995081	0.948359	0.961511
0.954794	0.900648	0.858613	0.770556	0.925875	0.905474	0.924945	0.995186	0.948467	0.961513
0.95502	0.900821	0.858706	0.770662	0.925987	0.905758	0.925111	0.995646	0.94917	0.961575
0.955193	0.901478	0.85872	0.770799	0.926038	0.905933	0.925306	0.995693	0.949319	0.961615
0.9561	0.902394	0.859207	0.771025	0.926099	0.905997	0.925353	0.995878	0.949389	0.961724
0.956902	0.902549	0.85954	0.771069	0.9261	0.906295	0.925546	0.996012	0.949511	0.961913
0.957286	0.902616	0.859567	0.771149	0.926253	0.906355	0.925712	0.996149	0.94993	0.962098
0.95744	0.902821	0.859587	0.771286	0.926285	0.906469	0.925736	0.996214	0.950297	0.96223
0.957619	0.902876	0.859757	0.771417	0.926303	0.906547	0.925761	0.996219	0.950556	0.962283
0.957661	0.902906	0.859871	0.771465	0.926593	0.906672	0.925841	0.996355	0.95079	0.962299
0.957726	0.903992	0.860096	0.771602	0.926602	0.9072	0.92587	0.996815	0.951245	0.962366
0.958183	0.904092	0.86019	0.771677	0.926603	0.907327	0.925946	0.996823	0.951474	0.962389
0.958644	0.90414	0.860246	0.771697	0.926612	0.907331	0.925976	0.996994	0.951762	0.962401
0.959601	0.904619	0.860444	0.771746	0.926635	0.907371	0.926547	0.997369	0.951866	0.962511
0.959671	0.904736	0.861178	0.771926	0.926773	0.907608	0.926868	0.99758	0.952012	0.962578
0.959698	0.904807	0.861252	0.772055	0.926799	0.9077	0.927105	0.997648	0.952306	0.962586
0.96026	0.905222	0.861502	0.772191	0.926802	0.907838	0.927698	0.997951	0.952797	0.963113
0.960973	0.905267	0.861675	0.772229	0.926844	0.907926	0.92778	0.998224	0.953016	0.963387
0.960982	0.905743	0.861703	0.772374	0.926864	0.908132	0.928162	0.998297	0.953583	0.963633
0.961121	0.905808	0.86189	0.772429	0.92695	0.908424	0.928496	0.998422	0.953681	0.963705
0.961588	0.90589	0.862162	0.772667	0.927042	0.908556	0.928523	0.998862	0.954018	0.963741
0.961615	0.905891	0.862257	0.772889	0.927087	0.909258	0.92886	0.998878	0.954156	0.963744
0.962102	0.906019	0.862261	0.772931	0.927161	0.910049	0.928921	0.999026	0.954572	0.963821
0.962252	0.90633	0.862318	0.772973	0.927231	0.910127	0.929251	0.999346	0.954629	0.96393
0.962266	0.906379	0.862331	0.772986	0.927296	0.910218	0.929357	0.999434	0.955009	0.96442
0.962326	0.906586	0.862337	0.773018	0.927514	0.910225	0.92952	0.999447	0.955157	0.964517
0.962471	0.906943	0.862448	0.773108	0.927523	0.910247	0.929877	0.999553	0.955275	0.964619
0.962561	0.907022	0.862502	0.773134	0.927698	0.910485	0.929904	0.999706	0.955296	0.964802
0.962765	0.907294	0.862602	0.773153	0.927741	0.910645	0.930279	0.999711	0.95622	0.964945
0.963631	0.907369	0.862649	0.773199	0.927973	0.910722	0.930442	0.999731	0.956259	0.965069
0.9638	0.907526	0.862735	0.773268	0.928216	0.910966	0.931006	0.999892	0.956595	0.965157
0.96401	0.907566	0.862775	0.773405	0.928225	0.910988	0.931272	0.999994	0.95676	0.96537
0.964116	0.907892	0.862812	0.773438	0.928246	0.911343	0.93142	1.00014	0.95702	0.965592
0.964157	0.907941	0.862843	0.773549	0.928247	0.911385	0.931512	1.00016	0.957216	0.965626
0.964248	0.908174	0.862861	0.773623	0.928486	0.911688	0.931696	1.00046	0.957352	0.965723
0.964574	0.908231	0.863131	0.773765	0.928559	0.911756	0.931872	1.00071	0.957646	0.965821
0.965087	0.908658	0.863278	0.77388	0.928632	0.911821	0.932157	1.00078	0.957666	0.965864
0.965364	0.909195	0.863351	0.773885	0.928781	0.912126	0.932213	1.00093	0.957746	0.966749
0.965364	0.909757	0.863562	0.773898	0.928823	0.912156	0.932375	1.00096	0.957815	0.967169
0.966075	0.909786	0.863703	0.773955	0.928931	0.912277	0.932524	1.00106	0.957892	0.967197
0.966149	0.90987	0.863771	0.773987	0.929046	0.912283	0.932566	1.00178	0.958323	0.96735
0.966318	0.910008	0.863785	0.774137	0.929091	0.912465	0.932591	1.00182	0.95834	0.967447
0.966324	0.910235	0.863869	0.774179	0.929222	0.913148	0.932833	1.00185	0.958618	0.967926
0.966667	0.910358	0.864136	0.774218	0.929316	0.913284	0.932959	1.00188	0.959192	0.968207
0.967434	0.9108	0.864341	0.774359	0.929324	0.913398	0.933195	1.00201	0.959903	0.968265
0.967457	0.910824	0.864349	0.774507	0.929427	0.913478	0.93338	1.00219	0.960897	0.96874
0.967601	0.910879	0.864495	0.774845	0.929487	0.913563	0.933665	1.00258	0.961473	0.968778
0.967702	0.910891	0.864544	0.774934	0.929635	0.91363	0.933772	1.0026	0.961581	0.968831
0.967784	0.911097	0.864678	0.774972	0.929651	0.913661	0.934211	1.00271	0.962014	0.96893
0.967809	0.911157	0.864854	0.775037	0.929839	0.913717	0.934345	1.00277	0.962035	0.969059
0.967918	0.91127	0.864875	0.775171	0.930004	0.913749	0.934567	1.00297	0.962588	0.969195
0.968031	0.911453	0.86518	0.77522	0.930115	0.913805	0.934653	1.00333	0.963333	0.969325
0.968051	0.911599	0.86534	0.775235	0.930141	0.913817	0.934659	1.00345	0.963409	0.969632
0.968067	0.911875	0.86539	0.775316	0.930301	0.913896	0.934702	1.00355	0.963645	0.969843
0.968254	0.912058	0.86566	0.775497	0.930347	0.913954	0.93488	1.00356	0.963695	0.969881
0.968328	0.91219	0.865714	0.775517	0.930372	0.913963	0.935225	1.00359	0.964663	0.970198
0.968889	0.912298	0.865803	0.775532	0.930552	0.91411	0.935461	1.00363	0.964691	0.970318
0.968933	0.912312	0.865951	0.775699	0.930577	0.914271	0.935655	1.00371	0.96484	0.97064
0.968946	0.912405	0.866038	0.775711	0.930705	0.914495	0.935711	1.00388	0.964864	0.970977
0.969085	0.912566	0.866104	0.775809	0.930796	0.914581	0.935782	1.00401	0.965055	0.9712
0.969164	0.912715	0.866207	0.77643	0.931082	0.914802	0.93607	1.00401	0.965485	0.971212
0.969185	0.912774	0.866495	0.776434	0.931373	0.915026	0.93613	1.00425	0.965597	0.971286
0.969298	0.912923	0.866634	0.77661	0.931514	0.915184	0.936144	1.00439	0.965624	0.971499
0.969326	0.912939	0.866635	0.776789	0.931537	0.91544	0.936372	1.00457	0.965735	0.972024
0.969436	0.913271	0.866819	0.776888	0.931816	0.915724	0.936498	1.00457	0.965744	0.972389
0.969516	0.913675	0.867774	0.776916	0.931903	0.915882	0.936538	1.00479	0.966075	0.972899
0.969741	0.913743	0.867787	0.777027	0.932017	0.915923	0.936727	1.00505	0.966166	0.972964
0.969805	0.913802	0.86779	0.777128	0.932069	0.916076	0.936773	1.00505	0.966248	0.973025
0.969941	0.913863	0.867875	0.77723	0.932127	0.916134	0.936938	1.00506	0.966464	0.973164
0.970004	0.914166	0.868085	0.777278	0.932139	0.916347	0.937153	1.00523	0.966466	0.973612
0.970222	0.914572	0.868105	0.777711	0.93237	0.916619	0.937196	1.00533	0.966547	0.973679
0.970323	0.914804	0.868126	0.777802	0.932411	0.91664	0.937316	1.00533	0.966711	0.974022
0.970532	0.915192	0.868252	0.778253	0.932463	0.916698	0.937483	1.00537	0.96672	0.974243
0.970683	0.91531	0.868392	0.778345	0.932558	0.916885	0.937621	1.00541	0.966932	0.974278
0.970796	0.915502	0.86842	0.778466	0.932697	0.91701	0.937621	1.00549	0.967574	0.974391
0.971099	0.91552	0.868502	0.77852	0.932866	0.917591	0.938072	1.00596	0.967767	0.974511
0.97127	0.915724	0.868724	0.778681	0.933081	0.917772	0.938096	1.00613	0.967807	0.975142
0.971369	0.916039	0.868861	0.778859	0.933144	0.918045	0.938267	1.00619	0.967904	0.97545
0.971739	0.916122	0.868925	0.778889	0.933243	0.918446	0.938368	1.00646	0.96802	0.975689
0.971797	0.916311	0.869511	0.778895	0.933298	0.918537	0.938557	1.00653	0.96812	0.975716
0.971861	0.916715	0.869569	0.779003	0.933544	0.91928	0.938641	1.00661	0.968217	0.975747
0.971865	0.916755	0.86962	0.779049	0.933692	0.92037	0.938882	1.00665	0.968471	0.975952
0.972261	0.917198	0.869668	0.779063	0.93371	0.920583	0.938978	1.00683	0.968492	0.975997
0.97258	0.917358	0.86968	0.779081	0.933727	0.920765	0.939053	1.00696	0.968636	0.976235
0.972716	0.917828	0.869701	0.779415	0.933836	0.920985	0.939389	1.00701	0.968762	0.976347
0.97325	0.917983	0.86989	0.779417	0.933873	0.921113	0.93963	1.00715	0.968803	0.976349
0.973289	0.918003	0.869967	0.77953	0.933937	0.921314	0.939631	1.00724	0.96906	0.97639
0.973334	0.918092	0.870016	0.779543	0.93402	0.921337	0.939642	1.00727	0.96923	0.976878
0.973341	0.918182	0.870035	0.779645	0.9342	0.921344	0.939764	1.00732	0.969436	0.976903
0.97349	0.918185	0.870163	0.77967	0.934211	0.921632	0.939803	1.00755	0.969704	0.976958
0.973589	0.918295	0.870215	0.779727	0.934337	0.921641	0.939888	1.00784	0.96972	0.977036
0.973703	0.91888	0.87068	0.779766	0.93437	0.92217	0.939891	1.008	0.969732	0.977127
0.973792	0.919023	0.870711	0.779767	0.93444	0.922439	0.939897	1.00808	0.96994	0.977279
0.973799	0.919097	0.870733	0.779822	0.93445	0.922546	0.939979	1.00828	0.970088	0.97759
0.973896	0.919356	0.870769	0.779883	0.934486	0.922844	0.939991	1.00833	0.970283	0.977657
0.974161	0.919717	0.87081	0.779891	0.934833	0.9229	0.940099	1.00834	0.970429	0.9777
0.974162	0.919748	0.871295	0.779972	0.934849	0.922902	0.940107	1.00835	0.970457	0.977962
0.974569	0.919763	0.871393	0.779991	0.935042	0.923102	0.940168	1.0087	0.970713	0.978416
0.974603	0.920089	0.871604	0.780035	0.935102	0.923186	0.940182	1.00884	0.970809	0.978418
0.974924	0.92044	0.87169	0.780092	0.935186	0.923422	0.940302	1.00906	0.971107	0.978473
0.974947	0.920519	0.871698	0.780269	0.935188	0.923705	0.940465	1.00911	0.971243	0.978723
0.974993	0.920655	0.871717	0.780303	0.935371	0.923858	0.940575	1.00918	0.971245	0.978735
0.975	0.920667	0.87178	0.780431	0.93553	0.923883	0.940921	1.00943	0.97141	0.978902
0.975445	0.920862	0.872542	0.780465	0.93572	0.924135	0.940927	1.00957	0.971461	0.978909
0.975726	0.921519	0.872706	0.7805	0.935754	0.925073	0.94097	1.0096	0.97169	0.978955
0.975785	0.921662	0.872784	0.780517	0.935825	0.925427	0.941226	1.00991	0.971696	0.978987
0.975866	0.921836	0.872793	0.780712	0.935939	0.925461	0.941405	1.00991	0.971764	0.979135
0.97596	0.922282	0.873142	0.78073	0.936057	0.925727	0.941512	1.00999	0.971773	0.979188
0.976152	0.922644	0.873266	0.780746	0.936059	0.926105	0.941521	1.01014	0.971856	0.979207
0.97617	0.923184	0.873388	0.780782	0.936082	0.926191	0.941906	1.01026	0.972069	0.979294
0.976188	0.923294	0.873511	0.781074	0.936202	0.926552	0.942017	1.0104	0.97217	0.979353
0.976462	0.923587	0.873522	0.7812	0.936232	0.926673	0.94221	1.01042	0.972695	0.979722
0.976674	0.923731	0.87361	0.781243	0.936277	0.926897	0.942347	1.01049	0.972698	0.979724
0.976803	0.923736	0.873638	0.781263	0.936467	0.927043	0.942365	1.01056	0.972699	0.979726
0.976817	0.923923	0.873684	0.781422	0.936523	0.927137	0.942377	1.01076	0.972701	0.979776
0.976845	0.923996	0.873826	0.781445	0.936647	0.927376	0.942701	1.0108	0.972846	0.979803
0.976933	0.924379	0.873845	0.781574	0.936719	0.927532	0.943442	1.01087	0.972862	0.980203
0.976957	0.924755	0.874189	0.781589	0.936742	0.927532	0.943606	1.01088	0.972989	0.980257
0.977036	0.924852	0.874267	0.781612	0.936771	0.928186	0.943762	1.01119	0.973007	0.980339
0.977176	0.924899	0.874312	0.781739	0.9368	0.928194	0.943803	1.01124	0.973087	0.980439
0.977258	0.925069	0.874327	0.781745	0.936852	0.928389	0.943922	1.01138	0.97323	0.980662
0.977485	0.925278	0.874417	0.78176	0.936876	0.92868	0.944146	1.01151	0.973408	0.980733
0.977497	0.925776	0.874524	0.781764	0.936993	0.928795	0.944282	1.01161	0.973717	0.980757
0.977517	0.925873	0.874785	0.781945	0.937018	0.929132	0.9443	1.01163	0.973826	0.981039
0.97756	0.925883	0.874817	0.78199	0.937035	0.929992	0.944535	1.01185	0.974087	0.981085
0.977614	0.92598	0.874941	0.782009	0.937188	0.930507	0.944578	1.01269	0.974112	0.981231
0.977697	0.926462	0.874966	0.782093	0.937322	0.930705	0.94484	1.01276	0.974313	0.981368
0.977778	0.926725	0.875014	0.782253	0.937778	0.930741	0.945304	1.0128	0.974371	0.981422
0.977933	0.926848	0.875114	0.78234	0.93778	0.930768	0.945313	1.01304	0.97438	0.981459
0.97801	0.927233	0.875186	0.782414	0.9379	0.930809	0.945324	1.0135	0.974679	0.981479
0.978218	0.927403	0.875243	0.782816	0.937914	0.930812	0.945643	1.01384	0.97473	0.981553
0.978749	0.927731	0.875464	0.782825	0.937916	0.930863	0.945794	1.01388	0.974828	0.981645
0.978837	0.927857	0.875545	0.782937	0.937956	0.931303	0.945864	1.01395	0.975086	0.981679
0.97886	0.928397	0.875551	0.783031	0.938275	0.931565	0.945871	1.01395	0.975232	0.98194
0.979538	0.928425	0.875559	0.783088	0.938317	0.931804	0.946018	1.01423	0.97538	0.982302
0.979553	0.928733	0.875747	0.783131	0.938474	0.931885	0.946166	1.01434	0.975412	0.982342
0.979558	0.92957	0.875882	0.783239	0.938609	0.931915	0.946533	1.01442	0.975509	0.982418
0.979599	0.92964	0.875986	0.783266	0.938673	0.932156	0.946719	1.01447	0.975742	0.982723
0.979865	0.929649	0.87622	0.783345	0.938723	0.93219	0.946727	1.01449	0.976022	0.982845
0.979868	0.929658	0.87624	0.783392	0.938741	0.932553	0.946767	1.01461	0.976046	0.982863
0.979874	0.92976	0.876294	0.783413	0.938934	0.932633	0.946848	1.01467	0.9763	0.982902
0.979993	0.929854	0.876301	0.783466	0.93901	0.93272	0.947129	1.01489	0.976407	0.983051
0.979999	0.930043	0.876347	0.783593	0.939056	0.932916	0.947516	1.01535	0.976596	0.983263
0.980079	0.930059	0.87636	0.783645	0.939104	0.933046	0.94754	1.0155	0.976693	0.983645
0.980305	0.930262	0.876366	0.78375	0.939215	0.933311	0.947587	1.01572	0.976819	0.98371
0.980381	0.930278	0.876379	0.783866	0.939284	0.933976	0.947642	1.01575	0.976865	0.983822
0.980396	0.930364	0.876402	0.783879	0.939399	0.93425	0.947646	1.01606	0.976975	0.98385
0.980841	0.930369	0.876451	0.783923	0.939486	0.934328	0.94823	1.0161	0.977279	0.983903
0.981039	0.930798	0.876491	0.783942	0.939601	0.934443	0.948281	1.01621	0.977393	0.983933
0.981161	0.930824	0.876765	0.784018	0.939626	0.934575	0.948407	1.0165	0.977408	0.983975
0.981165	0.931061	0.876766	0.784117	0.93979	0.934752	0.94841	1.01652	0.977632	0.984065
0.981187	0.931197	0.876783	0.784165	0.93981	0.934818	0.948544	1.01654	0.977738	0.984485
0.98124	0.93122	0.876808	0.784273	0.939845	0.934829	0.948742	1.01659	0.97786	0.984541
0.981816	0.931231	0.877373	0.784349	0.939919	0.934945	0.949394	1.01672	0.978076	0.984565
0.981816	0.931369	0.877479	0.784351	0.940063	0.935052	0.949586	1.0168	0.978122	0.984598
0.981884	0.931538	0.877663	0.784409	0.940165	0.935131	0.949779	1.01683	0.978344	0.984926
0.981959	0.931679	0.877696	0.7846	0.94019	0.935172	0.949981	1.01693	0.978444	0.985185
0.982003	0.932161	0.877726	0.784678	0.940212	0.935228	0.95001	1.017	0.978562	0.985235
0.982029	0.932199	0.877783	0.784923	0.940307	0.935389	0.950036	1.01713	0.978702	0.985296
0.982225	0.932594	0.877788	0.78493	0.940344	0.93549	0.950199	1.01721	0.978764	0.985305
0.982748	0.93273	0.877898	0.784951	0.940354	0.935496	0.950211	1.01738	0.978828	0.985424
0.98296	0.933209	0.878184	0.784978	0.940359	0.935566	0.950429	1.01744	0.978961	0.985591
0.983069	0.933428	0.878185	0.785084	0.940551	0.935834	0.950494	1.01775	0.979018	0.985625
0.983467	0.933523	0.878204	0.785092	0.940556	0.936354	0.950557	1.01777	0.979502	0.985909
0.983506	0.933579	0.878236	0.785151	0.940561	0.936584	0.950722	1.01801	0.979544	0.985997
0.983616	0.933884	0.878453	0.785185	0.940568	0.936945	0.950767	1.01801	0.979593	0.986127
0.983862	0.934166	0.878542	0.785202	0.940924	0.937291	0.950792	1.01804	0.979622	0.986402
0.983976	0.934451	0.878605	0.785366	0.941073	0.937353	0.950805	1.01865	0.979795	0.986721
0.984019	0.935298	0.878647	0.785396	0.9411	0.937536	0.950831	1.01871	0.979901	0.986818
0.98408	0.935335	0.87886	0.785508	0.941193	0.937829	0.951002	1.01873	0.979952	0.986877
0.984143	0.935884	0.878889	0.785589	0.941247	0.938645	0.951173	1.01897	0.98003	0.986936
0.984175	0.936118	0.879089	0.785827	0.941292	0.938667	0.951465	1.01902	0.980332	0.987129
0.98444	0.937729	0.879265	0.785906	0.941337	0.938911	0.951969	1.01928	0.980339	0.987216
0.984869	0.938122	0.879411	0.785969	0.941386	0.939259	0.952138	1.0195	0.980589	0.987707
0.984961	0.938431	0.879503	0.786057	0.941397	0.939718	0.952599	1.01951	0.980693	0.987786
0.985042	0.938527	0.879575	0.786145	0.941462	0.939725	0.952649	1.01955	0.980718	0.987852
0.985106	0.938813	0.879644	0.786224	0.94147	0.939746	0.952825	1.01961	0.980747	0.987924
0.98532	0.938828	0.87974	0.786245	0.941696	0.939748	0.953006	1.0197	0.980758	0.988194
0.985453	0.939018	0.879982	0.786305	0.941774	0.939884	0.953641	1.01989	0.981066	0.988241
0.985475	0.939143	0.880127	0.786359	0.941787	0.940048	0.953727	1.0199	0.981066	0.98827
0.985727	0.939361	0.880248	0.786391	0.94189	0.940053	0.953768	1.01993	0.981166	0.988418
0.985746	0.939491	0.880278	0.786597	0.941992	0.940073	0.953774	1.02001	0.981258	0.988479
0.985993	0.939706	0.880344	0.786619	0.942213	0.940378	0.953932	1.02011	0.981514	0.98868
0.98608	0.940191	0.880473	0.786655	0.942221	0.940583	0.954104	1.02017	0.981778	0.988772
0.986418	0.940506	0.881123	0.786726	0.94223	0.940777	0.954132	1.02018	0.981784	0.98897
0.986534	0.94067	0.881175	0.786838	0.942337	0.941005	0.954222	1.02033	0.982033	0.989028
0.986563	0.940774	0.881716	0.786905	0.94234	0.941091	0.954416	1.02041	0.982036	0.989282
0.986736	0.940966	0.88175	0.786925	0.942371	0.941289	0.954437	1.0206	0.982083	0.989568
0.987166	0.941223	0.881797	0.787024	0.942437	0.941428	0.954444	1.02064	0.982224	0.989789
0.987171	0.941223	0.881826	0.787077	0.942509	0.941595	0.954797	1.02082	0.982275	0.989818
0.987242	0.941601	0.881886	0.787084	0.942619	0.941717	0.954935	1.02085	0.982339	0.990013
0.987289	0.941871	0.88195	0.787105	0.942644	0.941933	0.954943	1.02091	0.982364	0.99004
0.987437	0.942057	0.882026	0.787574	0.942684	0.942236	0.95506	1.02103	0.982381	0.990114
0.98747	0.942889	0.882075	0.787581	0.942741	0.942273	0.955367	1.02114	0.982575	0.990125
0.987556	0.943011	0.882258	0.787611	0.943032	0.942395	0.955681	1.02114	0.982589	0.990167
0.987628	0.943116	0.882682	0.787714	0.943257	0.942414	0.955716	1.02141	0.982628	0.990266
0.987827	0.943194	0.882891	0.78773	0.94329	0.942675	0.955869	1.02141	0.982741	0.990595
0.987832	0.943216	0.882916	0.787772	0.943321	0.942681	0.955999	1.02147	0.983105	0.990684
0.988039	0.943502	0.882978	0.787782	0.943324	0.942756	0.956061	1.02169	0.983162	0.990773
0.988231	0.943796	0.883233	0.787797	0.94335	0.942821	0.956107	1.02179	0.983189	0.990865
0.988253	0.943811	0.883267	0.78783	0.943398	0.943304	0.95636	1.02198	0.983341	0.990893
0.98835	0.943931	0.883573	0.787989	0.94342	0.943481	0.956426	1.02229	0.983697	0.990914
0.988388	0.944051	0.883685	0.788087	0.943494	0.943487	0.956587	1.02305	0.983785	0.99105
0.988468	0.944206	0.883789	0.788211	0.943547	0.94356	0.956608	1.02332	0.984027	0.991114
0.988474	0.944382	0.883795	0.78828	0.943614	0.944157	0.956643	1.02342	0.984222	0.991183
0.988843	0.944872	0.883796	0.78832	0.943765	0.944208	0.956681	1.02361	0.984225	0.991249
0.988857	0.944886	0.883819	0.7884	0.943836	0.944458	0.957036	1.02367	0.984327	0.991294
0.988864	0.944889	0.883838	0.7884	0.943895	0.944733	0.957156	1.02402	0.984336	0.991307
0.988876	0.944944	0.883846	0.788425	0.943945	0.945309	0.957234	1.02411	0.984355	0.991365
0.989133	0.945072	0.884058	0.788456	0.944019	0.94548	0.957283	1.0242	0.984417	0.991419
0.989207	0.945346	0.884218	0.788494	0.944179	0.945583	0.9574	1.0243	0.984547	0.991475
0.989452	0.945963	0.884337	0.788672	0.944634	0.945658	0.957577	1.02462	0.984671	0.991482
0.989619	0.946539	0.884361	0.788721	0.944654	0.945829	0.957676	1.02503	0.984749	0.99161
0.989626	0.947167	0.884381	0.788743	0.944781	0.945979	0.95774	1.0251	0.984807	0.991775
0.989845	0.947301	0.88441	0.788744	0.944871	0.946034	0.957862	1.02552	0.98491	0.991806
[truncated: 7,727 more rows]

## Sheet: Acetylation (4D-E)
Male					Female
[truncated: 1,439 more rows]

## Sheet: UTY qPCR (5D)
Male			Female
[truncated: 13 more rows]

[truncated: 3 more sheets: UTY KD Opt (5E), UTY KD qPCR (5F), UTY KD PSNP (5G-H)]
